# Supplementary material for: PAF1C restores transcription after DNA damage independently of promoting histone mark deposition
Source: EMBO Rep. 2026 Apr 8;27(10):2731–48. doi: 10.1038/s44319-026-00761-0 (PMC13219636; doi:10.1038/s44319-026-00761-0)
Supplement: Supplementary file 2 — Source data Fig. 1 [file 44319_2026_761_MOESM2_ESM.zip]

Archive with 21 entries (10 files):
- Figure 1/
- Figure 1/1A/
- Figure 1/1A/Western blot DOT1Li in RPE1-hTERT.tif
- Figure 1/1B/
- Figure 1/1B/Representative microscopy images RRS DOT1Li in RPE1-hTERT.tif
- Figure 1/1C/
- Figure 1/1C/Quantification RRS DOT1Li in RPE1-hTERT.xlsx
- Figure 1/1D/
- Figure 1/1D/Western blot DOT1Li in 48BR-hTERT.tif
- Figure 1/1E/
- Figure 1/1E/Representative microscopy images RRS DOT1Li in 48BR-hTERT.tif
- Figure 1/1F/
- Figure 1/1F/Quantification RRS DOT1Li in 48BR-hTERT.xlsx
- Figure 1/1G/
- Figure 1/1G/Western blot DOT1L-KO in RPE1-hTERT.tif
- Figure 1/1H/
- Figure 1/1H/Quantification EU incorporation DOT1L-KOs in RPE1-hTERT.xlsx
- Figure 1/1I/
- Figure 1/1I/Representative images RRS in DOT1L-KOs in RPE1-hTERT.tif
- Figure 1/1J/
- Figure 1/1J/Quantification RRS in DOT1L-KOs in RPE1-hTERT.xlsx
