# Supplementary material for: PAF1C restores transcription after DNA damage independently of promoting histone mark deposition
Source: EMBO Rep. 2026 Apr 8;27(10):2731–48. doi: 10.1038/s44319-026-00761-0 (PMC13219636; doi:10.1038/s44319-026-00761-0)
Supplement: Supplementary file 2 — Source data Fig. 1 [file 44319_2026_761_MOESM2_ESM.zip › Figure 1/1C/Quantification RRS DOT1Li in RPE1-hTERT.xlsx]

## Sheet: Replicate 1
WT Mock	WT 3h	WT 24h		DOT1Li Mock	DOT1Li 3h	DOT1Li 24h		CSB-KO Mock	CSB-KO 3h	CSB-KO 24h
0.990884	0.086606	0.632116		0.556695	0.106024	1.05963		1.50746	0.455047	0.124613
0.901644	0.137449	0.56576		0.645209	1.14807	1.37992		1.42614	0.0711636	0.35024
1.00798	0.212738	0.427116		0.690376	0.988114	1.28094		1.44562	0.253979	0.0828043
1.11252	0.185373	0.19274		0.852202	0.626197	1.96476		0.791729	0.307942	0.312618
1.01028	0.269008	0.565877		0.615484	0.260259	1.37774		1.37182	-0.0331121	0.136456
1.11976	0.233667	0.595552		0.912896	1.12434	1.63178		0.909915	0.189069	0.0649043
1.20603	0.288438	0.538752		0.716961	1.03814	1.41901		2.27786	0.226481	0.127945
1.05613	0.332819	0.440046		1.07389	0.353895	1.65525		1.07537	0.253782	0.0746039
1.31856	0.322828	0.290744		0.763889	0.0994662	1.13048		1.27424	0.278103	0.125252
0.83765	0.18961	0.46763		1.36753	-0.25373	1.34545		0.856389	0.15036	0.106157
1.00115	0.243561	0.412644		0.754181	-0.469827	0.950854		0.868686	0.110553	0.137591
1.22726	0.315592	0.452183		0.410109	-0.214479	1.39895		0.947865	-0.0679086	0.142321
0.707132	0.281774	0.318314		0.591158	-0.666241	0.925504		0.841158	0.11609	0.0889322
0.797267	0.126366	0.421192		0.607883	0.243123	1.47348		0.718415	0.0303468	0.134975
0.822401	0.420878	0.31905		0.566871	0.481947	1.52751		1.39795	0.0392878	0.114304
1.02606	0.304949	0.473291		0.894832	0.418505	1.84922		1.0468	0.298792	0.0989363
0.841381	0.163291	0.0736619		0.630007	0.535767	0.659176		0.904856	0.26826	0.122337
0.954643	0.272743	0.838719		0.626742	0.0138525	1.06712		0.778016	0.430446	0.0815679
0.80612	0.127411	0.488893		0.819777	0.336414	0.502175		0.865419	0.404441	0.172154
0.770578	0.180917	0.573465		0.63016	-0.02221	1.53009		0.732756	0.481876	0.162359
0.901058	0.315156	0.61599		0.710709	0.151841	1.0904		0.728873	0.226404	0.220049
0.890289	-0.0258881	0.678981		0.632055	0.0107412	1.44613		0.990683	0.408407	0.219637
1.15777	0.0807338	0.299503		0.63285	-0.0994279	1.64878		0.710084	0.0517825	0.3472
1.10923	0.133855	0.101949		0.835765	0.0616518	1.1425		0.676655	0.205392	0.063226
1.13148	0.149259	0.281127		0.845558	-0.195141	0.659215		0.758259	0.185676	0.183801
1.38272	0.152409	0.0682491		0.801789	0.263437	0.727328		0.63183	0.248132	0.118807
1.07785	0.24335	0.538785		0.619026	0.36163	1.12148		0.670605	0.142984	0.0951078
1.28358	0.425068	0.581286		0.515913	0.202848	0.673412		0.680973	0.0576596	0.302089
1.2913	0.339971	0.543312		0.609778	0.19382	0.814254		0.926483	0.138367	0.236766
1.05587	0.121202	0.505872		0.758576	0.239935	0.981039		0.886723	0.115104	0.252158
1.08592	0.252282	0.409785		1.15801	0.354325	0.690644		0.732923	0.239185	0.144424
1.3861	0.291386	0.68146		0.638259	0.20774	0.732651		0.905418	0.385801	0.228996
1.07907	0.232908	0.69005		0.711858	0.323806	1.06525		1.17727	0.326857	0.0901864
0.768084	0.177594	0.280635		0.626656	0.173937	0.799396		1.22168	0.484217	0.148497
0.901724	0.254536	0.573155		0.757455	0.164641	0.838397		1.06417	0.20062	0.174591
0.916055	0.203444	0.555965		0.661943	0.184869	1.17427		1.52569	0.254845	0.147189
0.832969	0.0517714	0.573497		1.14523	0.065012	1.40165		1.28852	-0.0004002	0.167896
0.90724	0.299273	0.198842		0.980847	0.0795442	1.4422		0.863066	0.0862982	0.251136
0.993326	0.137417	0.582791		0.892841	0.1216	1.13401		2.2275	0.516625	0.226266
0.719097	0.00879651	0.547108		0.604379	0.125611	1.22237		1.08859	0.398463	0.277935
0.792117	0.282074	1.69078		1.00643	0.180236	1.0674		0.950403	0.498444	0.0703155
0.825911	0.0233011	1.34787		0.882099	0.28288	0.900796		1.68933	0.561802	0.188621
0.774289	0.13737	1.18591		0.916132	0.177651	0.676447		0.806135	0.0356445	0.111861
1.01118	0.101223	0.550234		1.19067	0.12652	0.89083		1.31265	0.407386	0.0907657
0.802849	0.339497	1.26744		1.00515	0.185798	1.40349		1.04122	0.113456	0.179626
0.804006	0.165573	1.12515		0.841834	0.113941	0.943837		1.47001	0.480293	0.206509
0.942998	0.175522	1.34157		0.928367	0.194519	0.746992		1.53575	-0.137	0.205404
0.872579	0.473015	0.830982		0.906052	0.134744	1.22372		1.17411	0.290651	0.135584
0.742229	0.282744	0.078414		1.25957	0.127956	1.55792		1.76875	0.393499	0.189141
0.854273	0.145468	0.212344		1.35553	0.150951	1.06028		0.883827	0.197222	0.305153
0.944333	0.103365	1.23971		1.73934	0.20056	0.934264		0.811905	0.466986	0.261212
0.602511	0.104096	1.09307		0.838359	0.155374	0.650417		0.84083	0.19571	0.116544
0.876487	0.381746	1.11948		0.571294	0.140133	1.06448		0.635271	0.169873	0.32322
0.574838	0.266679	1.41508		1.15873	0.241332	0.882865		0.951879	0.137937	0.106205
0.759396	0.0414003	0.826525		0.958216	0.147993	1.34047		0.773763	0.230567	0.116
0.676694	0.0756678	1.02398		1.03743	0.170155	1.42114		0.8766	0.149918	0.282457
1.03148	0.199259			1.2794	0.368829	1.11093		0.843637	0.318466	0.169503
0.962564	0.251139			0.841796	0.262145	0.827245		0.62329	0.164826	0.259761
0.723825	0.118661			1.00349	0.322992	1.46827		0.997838	0.165949	0.102197
1.1125	-0.0386868			1.0101	0.33	1.20322		1.04554	0.192617	0.230155
1.24393	0.161819			0.908608	0.268291	0.176158		1.16429	0.0969534	0.090933
1.01929	0.0514434			0.482339	0.160419	0.461412		1.64462	0.214094	0.258996
1.06241	0.348973			0.973945	0.275155	0.769623		1.36941	0.236635	0.0984883
1.06104	0.047802			0.628063	0.180293	1.28693		1.78312	0.233726	0.400487
0.847961	0.228142			1.40973	-0.0330565	1.10043		1.01883	0.162437	0.168517
0.903734	0.23475			1.33543	0.165445	1.55354		0.791156	0.119524	0.184936
1.21383	0.280949			1.32638	0.152138	1.47546		0.837879	0.0391743	0.2293
1.20643	0.0983221			1.08597	-0.0220568	1.16037		1.21165	0.046885	0.10805
1.09803	0.228592			1.43267	0.157394	1.44257		0.996363	0.109143	0.0917751
1.05565	0.241119			1.2748	-0.0643706	1.22586		0.941212	0.195585	0.0918408
1.18919	0.109912			1.05026	0.0219036	1.20019		1.38903	0.149082	-0.0334108
1.24564	0.221309			0.393001	0.14897	1.47514		1.0805	0.126655	0.0537953
1.05878	0.192998			1.13282	0.216059	0.24363		0.916819	0.162282	0.295262
0.936441	0.254789			1.16399	0.305598	0.868276		0.819902	0.115421	0.151555
1.06995	0.174482			1.11792	0.394543	0.361295		0.682108	0.101349	0.327639
1.23322	0.0838316			1.1861	0.277883	1.21811		0.837939	0.202328	0.466353
1.3653	0.315915			1.27738	0.16668	1.10248		0.644421	0.239854	0.0947256
1.05051	0.343856			1.23827	0.201967	0.332929		0.781468	0.116681	0.106283
1.10374	0.247188			1.02332	0.168374	1.54578		0.69173	0.0849723	0.132544
1.0391	0.215685			0.587865	0.325184	0.704199		0.884824	0.11084	0.104933
1.1473	0.302727			0.616451	0.223861	0.721106		0.957003	0.0862982	0.114626
1.18743	0.30747			1.34152	0.250216	1.07356		0.618404	0.119494	0.131296
0.957315	0.275663			0.492831	0.279051	1.18494		0.683571	0.159504
1.24803	0.214687			0.832941	0.222416	0.751463		0.748965	0.100662
0.868609	0.229726			0.67076	0.179901	0.555335		0.910327	0.114423
0.881713	0.170602			1.3627	0.19361	0.277175		0.778625	0.137961
1.21046	0.309152			0.479515	0.167092	0.742358		1.19507	0.154476
1.09243	0.220259			0.762721	0.251135			0.725875	0.0827027
1.02207	0.210404			0.859238	0.12271			1.2854	0.159487
1.0886	0.212311			1.39084	0.218136			1.0933	0.259797
1.01994	0.147924			1.18559	0.18776			1.09601	0.250145
0.912948	0.270878			0.688834	0.154053			1.21274	0.269699
0.865633	0.197553			0.975735	0.188191			1.64746	0.301061
1.14877	0.172865			1.30423	0.30824			0.880751	0.204227
0.863843	0.225986			1.30616	0.261829			0.781337	0.118162
0.922682	0.395669			1.9045	0.154034			1.17712	-0.007412
1.10957	0.250084			0.817518	0.265294			0.584587	0.0581971
0.545796	0.254321			1.09252	0.186755			0.698807	0.318764
0.615277	0.225077			1.0832	0.176349			0.61838	0.329909
1.0473	0.222415			1.59746	0.203786			0.536836	0.0790176
0.861786	0.244231			0.948882	0.228523			0.822679	0.0769929
1.02063	0.188129			1.8699	0.143302			1.41365	0.252432
1.1478	0.234122			1.57986	0.379206			0.597792	0.146855
0.981469	0.322809			1.53615	0.137577			1.82172	0.0576775
0.74312	0.214861			1.56596	0.430816			0.810495
1.2684	0.233053			1.45766	0.637043			0.946945
0.904484	0.267649			1.51555	0.386683			1.2038
0.990204	0.221117			1.42935	0.306143			0.830473
1.11655	0.218868			1.4076	0.242002			0.861304
1.05334	0.300529			1.60642	0.113893			0.703741
1.29724	0.241466			1.34179	0.16196			0.951413
0.857694	0.265868			1.24349	0.157892			1.35244
1.35444	0.213759			1.45111	0.178178			0.635056
1.03502	0.293406			0.818916	0.150578			0.653463
1.16912	0.342103			0.996835				0.551194
0.829215	0.381647			0.424258				0.608722
1.1052	0.423024			0.908627				0.690057
1.4312	0.502033			0.857965
	0.466168			1.25372
				1.2771
				1.29026
				1.04527
				0.75421
				1.3563
				0.662192
				1.38102
				0.921666
				1.7341
				1.43141
				1.22112
				1.22238
				1.18654
				0.95971
				0.952195

## Sheet: Replicate 2
WT Mock	WT 3h	WT 24h		DOT1Li Mock	DOT1Li 3h	DOT1Li 24h		CSB-KO Mock	CSB-KO 3h	CSB-KO 24h
1.16435	0.0861497	0.655002		0.909748	0.188544	0.814903		0.914872	0.338195	0.17789
1.38827	0.329235	0.731898		0.813379	0.204486	0.440227		0.804503	0.444396	0.199439
1.45724	0.104711	0.707925		0.695932	0.265002	0.557183		0.933505	0.674956	0.32893
1.16373	0.455495	0.556976		0.63052	0.242208	0.812723		0.749169	0.534928	0.248264
1.19596	-0.0462593	0.760528		0.918878	0.255811	0.905719		1.00196	0.52409	-0.044399
1.09696	0.33224	0.0951202		0.880666	0.164412	0.435522		0.837037	0.495906	0.352046
1.20662	0.0431539	0.898669		0.814757	0.142201	0.898927		1.02094	0.334664	0.0505869
1.20519	0.33915	1.1714		0.775332	0.284369	0.347688		0.831583	0.683885	0.466099
0.981622	0.521639	0.973193		0.793759	0.290015	0.44684		1.07324	0.270862	0.227561
1.15013	0.00026641	1.08923		1.00759	0.30925	0.394931		0.895797	0.284839	0.22726
1.01402	0.0808423	1.01804		0.87838	0.19401	1.00738		1.63046	0.250886	0.0321071
0.920898	0.257642	0.875271		0.856878	0.237868	0.689717		0.851811	0.441655	0.312199
1.18445	0.224919	0.230972		0.601153	0.194229	0.933316		1.04519	0.344411	0.241922
1.28513	0.148235	0.707451		0.881567	0.1522	1.03829		0.961088	0.474216	0.0201439
1.58676	0.127097	0.751008		0.890817	0.125769	0.757886		0.938337	0.405436	0.321197
1.04923	0.178893	0.84468		1.0119	0.229884	0.636271		0.930603	0.294418	0.177806
1.31087	0.1974	1.00679		0.793779	0.138173	0.49358		1.02483	0.32842	0.385062
1.24119	0.253858	0.834078		0.822079	0.35328	0.715552		0.971695	0.284741	0.00789394
1.25488	0.207927	0.970545		0.893487	0.268003	0.990161		0.99079	0.371337	0.190426
0.95382	0.21142	0.877839		0.726684	0.279864	1.19976		1.01157	0.395298	0.231183
1.12669	0.0925019	0.945307		0.747483	0.226637	0.985145		0.952971	0.319491	0.212416
1.13804	0.160465	0.901142		0.593408	0.204884	1.29735		0.839638	0.323805	0.384104
0.925897	0.189175	0.71752		0.771847	0.159568	1.17759		0.78064	0.345075	0.0375888
0.970783	0.192671	0.854088		0.699146	0.213497	1.48489		0.955012	0.197327	0.155606
1.06497	0.223537	0.750767		0.773225	0.123019	0.708588		1.18951	0.321442	0.270449
1.06481	0.164765	0.696257		0.966155	0.173257	0.827459		0.766033	0.305214	0.232322
0.698443	0.17575	1.05869		0.721827	0.126551	1.07223		0.911033	0.218639	0.224701
1.19304	0.060458	0.772225		0.508555	0.198648	0.806918		0.80944	0.315072	0.178491
1.03083	0.0151894	0.417582		1.12523	0.244189	0.795376		1.19499	0.399773	0.0492375
0.966549	0.0917651	0.909475		0.937617	0.16681	0.978373		1.35068	0.43811	0.0718845
1.0189	0.185278	0.590643		1.16062	0.081646	1.13135		1.33231	0.361821	0.361618
0.707821	0.00825032	0.783227		0.986278	0.271217	0.0429168		1.16896	0.268555	0.198957
0.91134	0.261892	0.331104		0.802764	0.200106	1.10794		1.12801	0.415505	0.00544675
1.04252	0.223874	0.882893		0.876863	0.394534	1.29309		1.44328	0.396228	0.226952
1.12411	0.363797	0.700333		1.12134	0.143573	0.735741		0.921409	0.333384	0.350459
0.786595	0.207382	0.759492		1.17936	0.181567	0.928797		1.61308	0.312779	-0.0564532
0.789134	0.0497767	0.805968		1.45316	0.286092	1.05602		0.878534	0.503981	0.137784
0.817606	0.183822	0.945332		0.97563	0.232315	0.894766		0.829346	0.263129	0.33221
0.988574	0.26222	0.83203		1.17636	0.232733	0.711159		0.905999	0.328797	0.0190112
0.758688	0.306328	1.07471		1.27728	0.290909	0.623602		1.19298	0.335678	0.40515
1.01713	0.276423	0.0644041		1.00374	0.258965	0.879407		1.15017	0.293089	0.344473
0.657204	0.233636	1.30541		1.14456	0.248046	0.247694		0.887358	0.378468	0.0563133
1.01506	0.26399	1.04919		1.27173	0.210516	0.673152		1.12483	0.234658	0.273036
1.08724	0.277764	1.11786		1.91684	0.225086	0.938359		1.05589	0.333643	0.182316
1.12457	0.0999655	0.712134		1.1062	0.165585	1.16912		1.02945	0.428992	0.299795
0.781924	0.189279	1.0182		1.07026	0.235522	0.524199		0.999069	0.313373	0.176603
0.800157	0.175942	0.792897		1.31187	0.165823	0.954692		0.879996	0.305458	0.214605
0.7725	0.15321	1.03231		1.14153	0.218599	1.01721		0.868424	0.331454	0.185623
0.816091	0.237707	0.968751		1.08676	0.168096	0.739127		1.49718	0.163738	0.117759
0.95397	0.236787	0.752124		1.29384	0.171614	0.772734		1.04041	0.300802	0.224442
0.935579	0.216132	0.601408		1.01803	0.217374	1.00409		0.912837	0.209326	0.113724
0.733729	0.217789	1.21187		1.61796	0.20387	0.672893		0.865564	0.190126	0.11427
1.20424	0.319473	0.747745		1.65664	0.265359	0.936517		0.9089	0.185595	0.121975
0.910641	0.25007	0.98327		1.45395	0.197939	0.640101		1.41248	0.237084	0.220848
0.878156	0.26993	0.840859		1.50578	0.180659	1.02257		0.882939	0.187119	0.251907
1.00347	0.248188	1.14304		1.652	0.249801	0.656998		0.935729	0.194971	0.361401
0.844797	0.119451	0.35665		1.47303	0.153697	1.19932		1.0491	0.290202	-0.029597
0.924594	0.331911	0.898694		1.72141	0.208786	0.472569		1.1175	0.259892	0.263688
1.20524	0.0835148	0.761486		1.47293	0.158402	0.833581		1.41739	0.266576	0.303515
1.83871	0.197096	0.736331		1.58546	0.168222	0.546555		1.63801	0.278791	0.169786
0.752649	0.140913	0.985593		1.50518	0.206209	0.351332		1.21167	0.253543	0.131827
1.34977	0.155141	0.654748		1.1422	0.246223	0.673735		1.164	0.231777	0.0712062
1.15023	0.341685	0.75754		2.25663	0.207852	1.21425		0.849406	0.34706	0.0620048
1.31808	0.101102	1.01221		1.31859	0.12604	1.73587		1.1666	0.268785	0.0780794
0.544513	0.184766	0.799378		1.45769	0.195706	1.09937		1.04922	0.294152	0.0309954
1.32143	0.287712	0.783643		1.33059	0.142685	0.334104		0.934715	0.31431	0.296844
1.16377	0.318766	0.827647		1.68413	0.246502	1.41498		0.768977	0.138015	0.148985
0.903123	0.349369	1.24437		1.16784	0.140585	0.821204		0.782849	0.115661	0.153537
1.17615	0.270467	0.716596		1.55244	0.204811	0.97781		0.907984	0.185455	0.0439096
1.21292	0.160906	0.72965		1.55371	0.183846	0.884039		0.811118	0.287454	0.0729612
0.931196	0.184708	0.933402		1.22429	0.129923	0.507335		0.933666	0.218024	0.244817
1.18328	0.182352	1.00631		1.13931	0.155911	0.912444		0.749469	0.167073	0.311744
1.10014	0.186294	1.04017		1.16505	0.199457	0.918626		1.09981	0.335782	0.0964962
1.20439	0.29732	0.34539		0.965472	0.230175	0.984801		1.04087	0.151649	0.248425
1.2783	0.153426	0.963173		0.6598	0.158965	0.985331		0.834758	0.258647	0.0909656
1.03955	0.0920107	0.821977		0.952452	0.211457	1.04037		0.717614	0.22712	0.22447
1.20115	0.183896	1.08017		0.761987	0.17506	0.941069		0.64424	0.263087	0.517602
1.36967	0.169631	0.965833		1.01994	0.233594	1.03572		1.08896	0.230197	0.35322
1.43403	0.20575	1.05564		0.724437	0.228817	0.812239		0.617853	0.199831	0.231819
0.981443	0.189195	1.12291		0.905335	0.196144	0.760887		0.774473	0.190405	0.418903
1.2929	0.204406	1.02438		1.01425	0.224298	0.596336		1.05272	0.213367	0.287936
1.0038	0.167654	0.709212		0.835105	0.321853	0.654195		0.869592	0.217576	0.420085
0.964143	0.232886	1.02324		1.11632	0.127425	0.853453		1.06979	0.182141	0.328979
1.39425	0.271041	0.885611		0.596091	0.180486	0.651392		1.29928	0.21129	0.152362
1.31633	0.197791	0.866068		0.925809	0.325292	0.620422		1.446	0.218947	0.164032
0.951589	0.217776	1.33731		1.0975	0.220289	0.377863		1.08302	0.287083	0.438194
1.01657	0.263777	1.17523		1.0572	0.140717	0.717308		1.02801	0.19746	0.29755
0.859216	0.197612	1.00686		1.11485	0.219885	0.766287		0.771767	0.229442	0.643471
1.16696	0.226821	1.45074		0.704394	0.210887	0.92944		0.984302	0.217457	0.696337
1.27336	0.181932	0.769028		0.556123	0.162152	0.809264		0.911138	0.256787	0.215989
1.36428	0.245079	0.988545		1.0075	0.269322	0.906448		0.840526	0.306794	0.334
1.37414	0.192921	0.912722		0.99417	0.170236	0.531911		0.772417	0.247928	0.280826
1.03347	0.190627	0.228262		0.885973	0.286702	0.710801		0.872269	0.348997	0.31954
1.02927	0.131364	0.982288		1.01325	0.263696	0.846707		1.12907	0.275197	0.277994
1.01244	0.339158	0.54567		1.07216	0.225073	0.73111		0.9301	0.264618	0.330392
0.96488	0.293224	0.964639		0.78712	0.181719	0.673543		0.91827	0.230281	0.349613
0.891684	0.248288	1.17459		1.32511	0.162152	0.526697		1.11202	0.218632	0.228847
1.11123	0.243834	0.874501		0.907448	0.302631			0.870207	0.203459	0.26859
0.890477	0.225327	1.01446		1.52442	0.243202			0.816641	0.23707	0.379895
1.22864	0.156015	0.567083		1.21276	0.177028			1.3684	0.271156	0.16257
0.831447	0.148843			1.35026	0.18759			1.25379	0.34934	0.465498
0.636411	0.211037			0.915174	0.234045			0.756336	0.309381	0.23765
0.671365	0.189295			1.13538	0.0997947			0.901195	0.301263	0.160703
0.848647	0.163137			0.742884	0.135615			0.975212	0.302543	0.214926
0.720838	0.230826			0.684694	0.160953			0.948027	0.286091	0.153019
0.723086	0.128325			0.923152	0.150119			1.22488	0.245775	0.350284
0.600409	0.220124			0.755016	0.154671			0.927352	0.344159	0.343844
0.675403	0.18368			0.712769	0.139518			0.861243	0.344145	0.180966
0.740956	0.101227			0.587086	0.162543			0.97603	0.306157	0.108732
0.874326	0.145883			0.81049	0.18315			0.953139	0.149432	0.329818
0.781541	0.253075			1.03615	0.166651			1.29644	0.212626	0.295355
0.831851	0.210271			0.820773	0.128234			1.15569	0.253508	0.262115
0.786907	0.220886			0.827571	0.126001			0.910439	0.352619	0.238692
0.700141	0.192688			0.947198	0.113047			0.86441	0.20606	0.230392
1.12102	0.289086			0.671674	0.154294			1.15774	0.177995	0.31575
0.648808	0.214188			0.691751	0.0991321			1.12497	0.257025	0.382202
1.24465	0.16017			0.828638	0.122383			1.06938	0.170213	0.201376
0.791299	0.190049			0.654738	0.134204			0.96371	0.174079	0.200991
0.809893	0.169569			1.14779	0.172025			0.63399	0.129191	0.192335
0.749843	0.0438366			0.578638	0.152578			0.985637		0.0845329
0.952621	0.238656			0.629287	0.167427			1.01734		0.228337
0.661112	0.117657			0.663431	0.180685			0.902027		0.0897559
0.534115	0.10663			0.682548	0.141545			1.05784		0.365184
0.839402	0.185137			0.836185	0.0969521			1.07428		0.258067
0.803328	0.173486			0.862332	0.216386			0.900839		0.187189
0.613034	0.264885			0.654639	0.23262			0.933925		0.516916
0.97318	0.346064			1.09623	0.180255			0.686367		0.365498
0.480579	0.338476			0.754864	0.155162			0.796819		0.380035
1.36299	0.11804			0.965943	0.168745			0.903789		0.437725
0.637277	0.11724			0.565611	0.254214			0.96857		0.130708
1.26311	0.214508			0.795104	0.191711			1.12809
0.790853	0.139823			0.687119	0.0912736			0.872682
0.928786	0.152756			0.868222	0.209528			1.03104
0.823143	0.188684			0.880335	0.153326			0.618622
0.931829				0.706945	0.113305			0.930464
0.907731				0.724881	0.17879			0.738723
0.680056				0.747025	0.236801			0.924451
0.720854				0.697589	0.101895			0.60921
0.740727				1.13331	0.198947			0.722732
0.703913				0.753857	0.0804732			1.03832
0.837046				0.715691	0.127849			1.01514
0.719789				0.772039	0.118122			0.964717
1.03315				1.00987	0.0976545			0.640632
0.786374				0.745879	0.180433			0.725997
0.596517				1.1211	0.117022			0.705518
0.68034				0.907389	0.148045			0.984218
0.775447				0.96703	0.13922			1.21725
1.44121				0.673251	0.138285			1.69706
0.897362				0.775285	0.11846			0.841742
1.03327				1.37743	0.137112			1.01825
0.966882				0.94527	0.134999			1.18199
1.09522				0.923099	0.139902			1.12655
0.796722				1.42562	0.186463			0.970626
0.89762				1.32739	0.150424			1.38735
1.0511				1.12166	0.141943			1.15054
1.22766				0.857667	0.149463			1.01103
1.0517				1.18059	0.159727			1.16521
1.04391				1.4018	0.124841			1.18087
1.04526				1.0341	0.119792			1.19223
1.09777					0.146773			1.06664
1.00734					0.133753			1.41085
0.829453					0.199808
0.783797					0.144328
0.898199					0.1728
0.982072					0.192705
1.30211					0.0865095
1.04809					0.187576
1.47986					0.0828983
1.1472					0.12331
1.31396					0.133574
1.21274
1.11816
1.1449
1.26531
1.0579

## Sheet: Replicate 3
WT Mock	WT 3h	WT 24h		DOT1Li Mock	DOT1Li 3h	DOT1Li 24h		CSB-KO Mock	CSB-KO 3h	CSB-KO 24h
1.17884	0.192847	0.397469		0.717208	0.304132	1.11245		0.90445	0.135574	0.131832
1.11206	0.18406	0.68693		0.9011	0.18562	1.06553		1.00193	0.136532	0.332443
0.943653	0.160124	0.748958		0.663263	0.235377	1.11403		1.03657	0.102901	0.123834
1.33514	0.195345	1.16561		0.873395	0.258739	0.995758		1.29231	0.144154	0.324385
0.987096	0.190513	0.889441		0.869945	0.0815005	0.194033		1.20723	0.181964	0.176542
0.784184	0.155207	0.188758		0.828264	0.224733	1.61309		0.813787	0.122899	0.278478
1.13166	0.242406	0.733595		0.652839	0.00182384	1.20423		1.08533	0.195459	0.564447
0.974216	0.119238	0.230189		0.718556	0.303865	0.994196		1.16487	0.164251	0.268387
1.14211	0.177533	1.20013		1.30626	0.345567	1.48916		0.627315	0.102219	0.259952
0.98782	0.235091	0.906301		0.71785	0.3038	1.13669		0.942183	0.183236	0.310237
0.95303	0.218677	0.828906		0.737896	0.319648	1.51696		1.11389	0.186534	0.315337
1.15045	0.186241	1.32544		0.891237	0.2457	1.67723		1.42653	0.118551	0.025687
1.06431	0.126305	1.24691		0.840753	0.264842	1.24371		1.16095	0.152895	0.341568
0.847688	0.117929	0.929931		0.738201	0.255889	1.47574		1.03562	0.143939	0.210296
0.637838	0.181221	0.936264		0.990206	0.0125636	1.08826		1.48048	0.134216	0.334437
0.836924	0.181662	0.431997		0.771121	-0.0320803	0.891141		1.76705	0.120146	0.137046
1.08854	0.186459	0.825719		0.788043	0.34401	0.833623		1.11501	0.175438	0.236619
1.0264	0.118703	0.734308		0.790012	0.239929	0.57651		1.22522	0.152289	0.127162
1.01133	0.0754479	1.12032		0.759873	0.0902881	0.746587		1.04952	0.10879	0.267628
1.09664	0.240919	0.823786		0.721668	0.392372	0.777411		1.4693	0.077636	0.27722
1.13955	0.201525	0.948857		0.236527	0.391452	0.632327		0.968729	0.128274	0.0976719
0.961554	0.129571	0.742699		0.918087	0.161787	0.0253787		0.600401	0.107778	0.166505
1.13191	0.182256	0.644489		0.807699	-0.0587533	0.198093		0.956522	0.150871	0.221069
0.987002	0.220649	0.143026		0.844711	0.338635	0.0550254		1.01069	0.111397	0.079392
0.939877	0.200871	1.22003		1.18183	0.403892	0.729108		1.60714	0.143939	0.14377
1.34312	0.124149	0.603414		0.889531	0.325906	0.791589		1.03749	0.593761	0.220678
1.18541	0.207764	0.848873		0.802115	-0.0778154	0.715256		0.955587	0.163162	0.436196
0.946027	0.171854	0.890408		0.745009	0.237639	0.770302		0.523769	0.154482	0.138786
0.487304	0.129615	0.702393		0.975273	0.316824	0.639922		1.0366	0.246917	0.137659
0.769956	0.187346	0.512509		1.23011	0.102654	0.982649		1.15476	0.0947198	0.347771
0.749384	0.12513	1.38627		0.967865	0.046286	0.962961		0.995336	0.11908	0.104097
0.725036	0.267105	1.19678		0.989629	0.0679741	0.938727		0.93141	0.119333	0.372454
1.17931	0.176126	1.26758		0.732852	0.207886	0.805041		0.519583	0.217312	0.245506
0.826983	0.140642	0.624705		1.19075	0.0400229	0.0514045		1.3934	0.077038	0.342664
1.04841	0.122989	0.625136		0.95865	0.161846	0.993586		0.674226	0.180706	0.208916
0.836652	0.134239	0.653483		1.19644	0.236297	1.22555		1.23541	0.131663	0.13828
0.697749	0.12015	0.386016		1.03712	0.0687497	0.0319948		0.744938	0.189999	0.321908
1.10118	0.10603	0.340839		1.30308	0.304389	1.14776		0.821432	0.0886853	0.142873
0.907456	0.271908	1.05713		1.00505	0.124519	0.975797		1.3182	0.15025	0.137092
1.06333	0.146475	0.821328		1.32118	0.230585	1.0336		0.81164	0.143333	0.227295
1.153	0.306143	0.589047		0.956495	0.280224	0.415156		1.44501	0.275081	0.162787
1.1739	0.178644	0.900443		0.967197	-0.0206613	0.821226		0.680866	0.147681	0.346368
1.32838	0.145801	0.820307		1.03321	0.219882	0.718074		0.617753	0.117317	0.194309
0.909745	0.169792	0.833257		1.31747	0.204136	0.83088		1.30293	0.0965141	0.13782
0.982056	0.151104	0.626073		1.00721	0.22062	0.91491		1.03621	0.190582	0.124317
1.2796	0.132678	1.05697		1.11863	0.258376	1.20401		1.13942	0.120537	0.264308
0.985491	0.160609	1.25342		1.09642	0.204826	2.28234		1.03765	0.141723	0.105539
1.08434	0.153111	1.02815		0.743522	0.323756	0.815417		0.784419	0.150717	0.252798
0.9244	0.16276	0.96311		0.663209	0.0736329	1.07056		0.946968	0.123405	0.20775
0.967734	0.159251	1.19239		0.861623	0.216411	0.855167		1.35804	0.164903	0.386187
1.04435	0.14868	0.155103		0.848166	0.187294	0.758477		0.706921	0.129677	0.147014
0.633021	0.151614	1.31567		0.937176	0.19483	0.720133		1.22259	0.128803	0.250605
0.99007	0.143303	0.765788		0.816455	0.161664	1.23212		1.27891	0.134316	0.17027
0.936438	0.168687	0.735641		0.859157	0.0884696	0.662423		0.969987	0.125767	0.314769
0.936998	0.104742	0.995105		1.0669	0.171409	1.40189		1.35103	0.135842	0.25217
0.911886	0.10605	1.01626		0.906459	0.150919	1.02105		0.997345	0.131188	0.301941
1.10326	0.110372	0.31152		1.13539	0.207153	0.627861		1.25545	0.138909
0.799874	0.168107	0.87442		0.977134	0.0798425	0.780711		0.959628	0.0739249
1.19513	0.124075	1.34177		1.03243	0.0929303	1.31539		1.14201	0.139193
1.12893	0.121959	0.920703		1.01227	0.253936	1.35477		0.978322	0.105516
0.863592	0.0712849	2.04936		0.769907	0.332629	0.593144		1.22315	0.125636
1.14907	0.159901	0.766616		1.40244	0.239003	1.1176		0.886707	0.126518
1.40037	0.279198	1.0284		0.686299	-0.0194739	0.832302		1.26782	0.1152
1.1242	0.097997	1.41229		1.12695	0.105045	0.777555		1.11327	0.0920898
1.09365	0.145048	1.26116		0.749288	0.267415	1.48473		0.943433	0.154881
1.25806	0.166814	1.7428		1.20444	0.159209	1.43848		0.970393	0.167978
1.32274	0.164703	0.4771		1.13286	-0.0147512	1.10726		0.851328	0.236527
0.80423	0.144711	1.18213		1.51067	0.0249882			1.06262	0.211001
1.2831	0.0947906	1.58118		1.60993	0.217133			0.894122	0.206117
0.697789	0.167423	1.71094		0.804902	0.00804415			0.956139	0.29083
0.759241	0.129194	2.75914		1.12531	0.0616041			1.31642	0.330181
0.726275	0.175204	1.54715		0.929955	-0.0101515			1.2239	0.238874
0.640648	0.166918	1.61158		1.19458	0.275881			1.01737	0.187599
1.01687	0.211873	1.75572		0.834137	0.311449			1.05272	0.11073
0.823068	0.131543	0.90422		1.06483	0.249171			0.933335	0.187799
0.963918	0.418725	1.06374		1.2162	0.327254			0.652626	0.159574
0.815887	0.173212	1.70724		1.22843	0.162894			0.85862	0.130222
0.790721	0.215941	1.02507		1.19889	0.0215652			0.794096	0.120798
0.975108	0.215748	1.02779		0.989607	0.170569			1.10569	0.190191
1.11687	0.205792	1.13918		1.39474	0.191787			0.841184	0.14147
1.23902	0.186528			0.809416	0.171708			0.682469	0.171351
0.852808	0.193273			1.58395	0.0972893			0.919349	0.134784
1.01654	0.198403			1.14459	0.0847257			0.878319	0.219934
0.874539	0.125859			0.887595	0.050768			0.787893	0.155533
1.13282	0.163543			0.896212	0.105574			0.896169	0.123129
1.03961	0.265292			1.12502	0.144297			0.870237	0.153286
1.27787	0.181141			1.30484	0.18984			0.941777	0.162787
1.01002	0.148056			1.25747	0.200259			0.816578	0.153294
1.30473	0.173108			0.927955	0.280101			1.09419	0.198258
1.3483	0.141306			1.08533	0.116742			0.81483	0.1779
1.24227	0.227845			1.28378	0.164691			1.00622	0.145036
1.09084	0.233644			1.41616	0.152764			0.962518	0.155326
1.07767	0.220818			0.874882	0.0635884			0.667195	0.148854
1.0718	0.16108			1.30048	0.111666			0.818733	0.161399
1.21652	0.307025			0.876048	0.138082			0.840264	0.174265
1.14117	0.157631			1.03048	0.181218			0.71544	0.165256
1.18456	0.261173			0.773683	0.247812			0.847287	0.204361
1.6104	0.192455			1.06398	0.240613			0.839535	0.18293
1.18928	0.350963			1.29951	0.0763339			0.90159	0.122991
0.93056	0.207021			0.967919	0.28408			0.767872	0.152987
0.916282	0.211308			0.685363	0.31239			1.03371	0.138181
0.774936	0.242678			1.11038	0.275047			0.913705	0.145994
1.2138	0.176428			1.03401	0.197488			0.93884	0.166728
0.927859	0.250553			1.2352	0.0749219			0.862385	0.132936
0.903784	0.368235			0.925366	0.205538			0.939208	0.137376
1.05408	0.329123			1.42542	0.0575927			1.07	0.154551
1.04442	0.131771			1.48788	0.131809			1.17557	0.115936
0.746435	0.243372			1.45297	0.0124299			0.975446	0.144875
0.942325	0.266729			0.924543	0.182138			1.09009	0.132138
1.21351	0.181191			0.840576	0.265724			0.974656	0.170807
1.04566	0.115565			0.985526	0.104317			0.778952	0.14992
0.813448	0.301113			1.28297	0.305496			0.785784	0.329637
0.945869	0.218652			1.12812	0.0643479				0.221514
0.973587	0.219282			1.31506	0.182935				0.156898
1.12297	0.184169			0.851225	0.303538				0.142881
1.02258	0.192862			1.199	0.297799				0.206838
1.1141	0.191162			1.04603	0.281636				0.342289
1.00816	0.14363			0.908631	0.131664				0.134385
1.09054	0.22283			0.845251	0.220161				0.163975
0.728019	0.176394			0.666461	0.277657				0.229849
1.40754	0.142659			0.698231	0.234724				0.252791
0.664094	0.202595			0.818428	0.147565				0.174073
1.12561	0.161313			0.934127	0.061572
0.928687	0.172701			1.06056	0.147014
0.776562	0.204211			0.939631
0.943946	0.120873			0.847289
0.965241	0.227231			0.951617
1.11191	0.242505			1.00923
1.14907	0.17674			1.39629
1.0692	0.233183			0.810159
1.99648	0.192679			1.06903
0.911683				1.07583
0.941319				0.9882
0.91148
0.960835
1.47082
0.799805
0.692714
0.595029
0.741737
0.808344
0.677554
1.28811
0.274911
1.13037
0.676137
1.15472
0.695975
0.838287
0.764935
0.890636
0.967783
1.04225
0.761387
