# Supplementary material for: PAF1C restores transcription after DNA damage independently of promoting histone mark deposition
Source: EMBO Rep. 2026 Apr 8;27(10):2731–48. doi: 10.1038/s44319-026-00761-0 (PMC13219636; doi:10.1038/s44319-026-00761-0)
Supplement: Supplementary file 2 — Source data Fig. 1 [file 44319_2026_761_MOESM2_ESM.zip › Figure 1/1F/Quantification RRS DOT1Li in 48BR-hTERT.xlsx]

## Sheet: Replicate 1
UT Mock	UT 3h	UT 24h	DOT1Li Mock	DOT1Li 3h	DOT1Li 24h	NAEi Mock	NAEi 3h	NAEi 24h
0.895157	0.0701019	1.28437	0.828155	0.23192	0.940219	1.06429	0.247571	0.0349405
0.844735	0.177568	1.31029	0.880356	0.0453497	1.29227	0.973805	0.178472	0.0967007
0.910471	0.0782909	1.27353	1.16347	0.100646	1.26484	1.47516	0.0557828	0.109074
0.967871	0.184451	1.16315	1.00315	0.189197	1.74005	1.22869	0.170955	0.0453553
1.31649	0.0926958	1.46794	1.4121	0.165873	1.50136	0.774203	0.219793	0.0948318
1.05245	0.110101	1.16514	1.09916	0.130664	2.43726	1.14083	0.250603	0.0571917
0.932105	0.193841	1.36826	1.55831	0.175413	1.82431	1.46901	0.175102	0.12836
1.06213	0.150434	1.42758	1.09327	0.250581	0.983619	0.819887	0.0835608	0.0856246
1.244	0.118026	1.22055	0.873907	0.16344	1.80654	0.999957	-0.0305734	0.08596
1.1108	0.125338	1.62233	0.91215	0.256664	0.35644	0.942989	0.208656	0.0857268
1.15304	0.24091	1.0554	0.879807	0.225018	1.34874	0.837493	0.175134	0.00592299
1.13033	0.0947922	0.979317	1.29926	0.178075	0.726048	0.982408	0.209959	0.0900045
1.37314	0.0782361	0.712729	1.21913	0.217413	1.48022	0.867047	0.281122	0.0791234
0.76274	0.0675488	1.00286	1.1204	0.212404	1.20848	1.19065	0.0180054	0.00041851
1.1681	0.0580354	0.924775	1.1222	0.256405	1.59765	1.68967	0.0442307	0.0122613
1.32966	0.269273	0.770084	1.09462	0.195219	2.11448	1.48452	0.162854	0.0721429
1.0128	0.277494	0.964263	1.16733	0.174766	1.10166	0.971447	0.0566837	0.0429912
0.731204	0.158162	0.932781	1.43683	0.166041	1.0705	1.0267	0.166968	0.0391
0.816656	0.146744	1.15358	1.16806	0.228489	1.66307	0.708804	0.0140216	0.0789668
0.981701	0.203373	0.632534	0.671399	0.133071	1.28588	0.803374	0.0454288	0.0819667
1.05579	0.0848905	0.759475	0.617741	0.171218	1.08808	1.10022	0.267956	0.0382151
1.14563	0.201491	0.642641	0.998472	0.177963	1.97138	1.0503	0.0548563	0.0798518
1.16117	0.149964	0.558719	0.784037	0.108398	1.55229	1.02551	0.224416	0.0643095
1.20113	0.148717	1.05472	1.28804	0.0392668	1.44975	1.00398	0.0980904	0.0468089
1.07236	0.261545	0.755337	0.865681	0.151213	1.24861	0.871261	0.0786985	0.0543005
1.09222	0.105452	0.806019	0.618999	0.198894	1.92655	1.62213	-0.0896052	0.0882443
0.948305	0.105114	0.530119	1.0114	0.0775511	1.89378	1.90487	0.207595	0.07605
1.06409	0.15919	0.969328	1.06686	0.210801	1.25714	1.10076	0.21272	0.099857
1.2449	0.170909	0.874938	0.903105	0.166387	1.44832	2.09309	0.20373	0.0586229
1.01863	0.173307	0.782904	1.03781	0.170551	1.09716	1.79411	0.24168	0.0593673
1.15665	0.0790216	0.513622	0.985146	0.212608	1.00359	0.873887	0.193705	0.126197
1.16124	0.170827	0.635836	1.27645	0.0253091	1.12195	1.01599	0.247804	0.0364037
0.709861	0.179194	0.694461	0.871245	0.0239092	1.26381	0.726423	0.169383	0.063284
1.79975	0.135436	0.795332	0.597935	0.28772	0.978167	0.924239	0.269378	0.145088
0.76786	0.145237	0.59306	1.25798	0.16684	0.730828	0.820996	0.184737	0.105106
0.569534	0.233055	0.96145	0.827096	0.129162	0.913408	0.779892	0.33955	0.0937168
0.907648	0.101364	1.63791	0.938294	0.123323	1.14517	0.872536	0.291495	0.0505499
1.09601	0.156637	0.599006	1.32572	0.182855	1.09024	1.05579	0.253408	0.0922249
0.725819	0.0837761	1.10209	0.84955	0.176522	1.11907	0.947835	0.12192	0.0870335
1.02624	0.150183	0.829252	0.779069	0.201974	1.0692	0.738761	0.278933
0.99917	0.110951	0.929886	0.0662709	0.148388	1.23499	0.885034	0.199123
0.728632	0.162167	1.05347	0.932369	0.0441331	0.902306	0.603231	0.278071
0.972475	0.183702	1.01915	1.0095	0.25162	0.756697	0.854275	0.125303
0.798826	0.140149	0.804041	0.921227	0.136411	1.11587	0.785697	0.0699066
0.900144	0.172713		0.951173	0.0828349	1.1619	0.903681	0.171837
0.802059	0.167822		1.21008	0.0604527	0.567927	0.624521	0.116009
0.777259	0.127466		1.05266	0.112287	0.789728	0.716276	0.126364
1.06347	0.098994		0.723493	0.169538	1.39993	0.8875	0.244858
0.804831	0.148201		1.0025	0.19414	0.855185	0.747112	0.111384
0.776163	0.0990945		1.02074	0.256308	0.871066	0.810249	0.196839
1.32136	0.171306		1.36959	0.308219	0.821945	0.841745	0.084155
0.810349			0.829916	0.145695	0.9541	0.521463
1.00117			1.18765	0.0325424	1.16337	0.56709
1.12264			0.855821	0.177851	0.803889	0.757424
0.537573			1.04986	0.114909	0.91858	0.721206
0.938299			0.949559	0.18822	0.760052
0.937951			0.963914	0.102529	0.965467
0.808284				0.150485	1.05046
0.838368				0.236278	0.797364
1.6397				0.17781	0.840769
0.70085					1.12119
					0.579381
					0.818519
					0.976737
					0.936966
					0.61231
					0.863691

## Sheet: Replicate 2
UT Mock	UT 3h	UT 24h	DOT1Li Mock	DOT1Li 3h	DOT1Li 24h	NAEi Mock	NAEi 3h	NAEi 24h
0.735095	0.137652	0.838541	0.772293	0.16611	0.857178	1.50392	0.340194	0.084451
0.579927	0.28689	1.06198	0.768276	0.34151	1.17451	1.35757	0.195853	0.0768292
0.563376	0.174119	0.982714	0.855587	0.154047	1.99077	1.05523	0.332604	0.167251
0.587687	0.150566	0.736081	0.858718	0.226905	1.12108	0.99616	0.381712	0.106428
0.905271	0.245554	1.12056	0.876412	0.3151	1.225	0.910829	0.232183	0.0658693
0.89179	0.535738	1.14904	0.761169	0.157522	1.07369	0.926336	0.363475	0.0843413
0.947034	0.229762	0.680043	0.793573	0.241091	1.45259	0.986749	0.399092	0.0717149
0.898123	0.217756	0.904723	0.775003	0.170228	1.15893	1.39185	0.584227	0.085326
0.546996	0.175469	1.19588	0.869319	0.149177	1.26737	0.751364	0.637395	0.12367
1.16407	0.17341	0.587289	0.685813	0.186056	1.10445	1.04461	0.374382	0.0906649
1.13125	0.213094	0.760079	0.692264	0.215689	0.936129	0.968431	0.122252	0.0424005
0.851381	0.183397	0.595445	0.841313	0.101116	1.0902	1.37032	0.200194	0.0762258
0.55803	0.249126	0.711599	0.841093	0.215483	0.605412	1.09174	0.283738	0.0537548
0.531115	0.165585	1.12697	0.835632	0.190031	1.11712	0.868984	0.206946	0.139219
0.689941	0.335712	0.950446	1.10645	0.252004	1.00821	0.767469	0.285091	0.133698
0.841194	0.191542	1.62174	0.682855	0.228088	1.0612	0.770567	0.46325	0.100379
0.508898	0.220081	0.757273	1.39073	0.258166	0.99669	0.936865	0.664068	0.120888
0.714427	0.282805	1.04979	0.751715	0.207202	0.934162	0.688759	0.612722	0.137292
1.05155	0.263964	0.484334	1.72411	0.197427	1.12787	0.689156	0.693581	0.102698
0.726518	0.172349	0.737182	1.08933	0.196909	0.948871	0.679137	0.193026	0.128654
0.668838	0.241853	1.00514	1.14313	0.202979	1.04663	0.616321	0.195965	0.141408
0.687879	0.0665555	0.804599	0.873473	0.197211	1.12037	0.621532	0.495388	0.121311
0.733723	0.139689	0.670861	0.996708	0.132804	0.790858	1.06872	0.869956	0.176816
0.712849	0.241276	0.923157	1.25074	0.220591	0.987693	0.927339	0.149814	0.134774
0.579531	0.0984744	1.08243	0.952938	0.212145	0.233365	1.5596	0.268278	0.157177
0.721375	0.104843	0.78012	0.742347	0.267258	0.550028	1.38073	0.402506	0.156989
0.481196	0.145965	0.532166	0.962021	0.289593	0.908224	1.06202	0.158961	0.144271
0.658396	0.131936	0.795542	0.78089	0.40042	1.22421	1.00769	0.463765	0.149928
1.30335	0.199613	0.897514	1.09294	0.286777	1.1914		0.366839	0.148147
1.27988	0.162633	0.844542	1.07598	0.347728	0.19081		0.396799	0.158363
1.29404	0.162562	1.41004	1.74511	0.239014	1.29538			0.138195
1.26514	0.17756	0.708689	1.83528	0.345632	0.778983			0.13458
1.43329	0.188647	0.708468	0.940797	0.160874				0.133201
1.58918	0.16956	1.02249	1.0704	0.232691				0.188374
1.22473	0.167826	0.78968	1.64671	0.3797				0.133204
1.47323	0.197707	0.902899	0.918875	0.347223
1.11941	0.102203	1.15402		0.245993
1.65918	0.188978	0.908954		0.276264
1.24168	0.154473			0.189169
1.46327	0.125592			0.329479
1.49214				0.314384
1.26259				0.222751
1.42059				0.236139
1.28367				0.218216
1.11439
1.13275
1.16273
1.44788
1.34207
1.32735

## Sheet: Replicate 3
UT Mock	UT 3h	UT 24h	DOT1Li Mock	DOT1Li 3h	DOT1Li 24h	NAEi Mock	NAEi 3h	NAEi 24h
0.796429	0.087229	1.07668	1.15383	0.110026	0.631891	0.553329	0.130275	0.13755
0.65127	0.115524	0.721066	0.978682	0.116897	0.488677	0.540793	0.164008	0.164709
1.00382	0.112991	0.708656	1.123	0.109505	0.706153	0.561706	0.145882	0.219249
0.871136	0.148958	0.461242	1.20512	0.119554	0.416184	0.594458	0.127565	0.0752799
0.676426	0.178554	0.656532	0.824722	0.152348	0.572518	0.821394	0.144833	0.0849634
0.716495	0.117234	1.59239	0.757499	0.101392	0.673123	0.679681	0.11	0.0945289
0.858406	0.14829	0.917554	0.877522	0.0663692	0.552118	1.92464	0.137639	0.157213
0.839427	0.131716	1.23684	1.17387	0.0785708	0.525143	1.43872	0.156534	0.090953
1.11338	0.114253	0.896239	0.636344	0.0666636	0.34901	0.969955	0.117973	0.157121
0.90806	0.115486	0.967506	0.804671	0.0881818	0.381506	1.215	0.0950037	0.064875
1.10731	0.141551	0.932865	0.698653	0.123243	0.576219	0.595633	0.103215	0.101195
0.978488	0.138541	1.79986	0.773579	0.0833562	0.407853	1.73884	0.140244	0.0797845
0.969492	0.147758	0.964233	0.815978	0.0849192	0.594919	2.04622	0.0982123	0.173825
0.963707	0.142343	1.02624	0.86456	0.148668	0.636521	0.899007	0.0979132	-0.0032322
0.913799	0.129977	0.710521	0.823462	0.127602	0.737172	0.933588	0.10862	0.0630568
1.05616	0.167398	0.893808	1.0161	0.160685	0.414188	1.15469	0.126885	0.00877313
0.919219	0.161824	0.477124	0.944713	0.125437	0.526933	1.04264	0.103197	0.103821
0.883855	0.162069	0.948442	0.746269	0.134633	0.503472	0.662581	0.0961974	0.0826704
0.977862	0.079404	1.01941	0.762143	0.113375	0.601594	0.734476	0.0995687	0.0959298
1.0768	0.169046	0.911695	0.79715	0.136732	0.495831	0.741652	0.122202	0.108001
1.22221	0.0543927	0.327312	0.99963	0.0815738	0.670434	0.929776	0.122317	0.0604543
0.988538	0.171303	0.667912	0.975149	0.128908	0.632817	0.769855	0.100177	0.0231606
1.20491	0.125021	1.05115	0.789972	0.0581901	0.685199	0.740985	0.124938	0.0981625
0.81642	0.0988768	0.774149	1.22846	0.167767	0.644481	0.759605	0.0914882	0.110619
0.799448	0.14186	0.878025	0.862532	0.12684	0.698766	1.3246	0.0954025	0.127483
0.955502	0.110554	0.615953	1.54386	0.148625	0.675722	1.27085	0.0903732	0.106408
1.0095	0.177498	0.92364	0.815499	0.156847	0.655968	1.09174	0.126229	0.0479688
1.01919	0.00481744	1.08387	0.904372	0.100448	0.618838	0.990345	0.132599	0.123697
1.09182	0.0746571	0.949816	0.76252	0.0947871	0.607276	1.09257	0.105086	-0.0909372
1.00624	0.144197	1.0623	1.04397	0.166027	0.587005	1.06868	0.203723	0.0699227
1.18237	0.0784358	0.877525	1.08934	0.155418	0.617559	1.35713	0.119096
1.23789	0.0866846	0.753275	1.30274	0.0903363	0.556443	0.754843	0.120261
1.12457	0.143293	0.90856	0.874458	0.11372	0.527546		0.10203
1.06663	0.103735	0.201829	0.977491	0.156256	0.484138		0.0981205
0.60412	0.0814875	0.812103	0.70456	0.0865706	0.465877		0.151386
0.985022	0.0466795	0.765632	1.14418	0.108284	0.637316		0.108098
1.18488	0.108276	0.828038	1.07361	0.104861	0.578762		0.154616
1.05135	0.12415	0.956808	1.76524	0.133009	0.589898		0.102838
1.36925	0.078424	0.887225	1.53078	0.113396			0.137647
1.01517	0.0714465	0.859021	0.995562	0.156424			0.123558
0.961058	0.304444	0.753808	0.883699	0.0575986			0.118909
0.96647	0.0114918	0.740147	1.27924				0.154325
1.30095	0.223889	0.883738	1.01117				0.148401
1.35079		0.954931	1.6641
1.05261		0.861963
1.02387
0.987711
1.02238
1.04423
1.13328
0.940084
