# Supplementary material for: PAF1C restores transcription after DNA damage independently of promoting histone mark deposition
Source: EMBO Rep. 2026 Apr 8;27(10):2731–48. doi: 10.1038/s44319-026-00761-0 (PMC13219636; doi:10.1038/s44319-026-00761-0)
Supplement: Supplementary file 2 — Source data Fig. 1 [file 44319_2026_761_MOESM2_ESM.zip › Figure 1/1H/Quantification EU incorporation DOT1L-KOs in RPE1-hTERT.xlsx]

## Sheet: Replicate 1
WT	DOT1L-KO2	DOT1L-KO6	CSB-KO
1.17641	0.719499	0.436374	0.567255
0.972919	0.87096	0.605567	0.589096
1.05376	0.685824	0.658956	0.458007
1.0046	0.55864	0.655955	0.741081
0.97431	0.541491	0.409875	0.647763
0.996956	0.706477	0.498946	0.545928
0.965743	0.594141	0.523996	0.613847
0.936293	0.758438	0.57701	0.570683
0.899893	0.523825	0.522091	0.469503
0.908602	0.669782	0.542176	0.942274
0.995244	0.406509	0.335658	0.482019
0.963463	0.431967	0.495373	0.689852
1.16629	0.385666	0.393319	0.580842
1.00785	0.69304	0.402972	0.773875
1.0526	0.541214	0.594392	0.483024
1.18661	0.736091	0.533241	0.692748
1.09844	0.604835	0.424846	0.608088
0.987158	0.792026	0.384716	0.837343
0.925227	0.7267	0.4335	0.550299
1.03771	0.678174	0.530126	0.537211
1.10804	0.624305	0.494047	0.591809
1.25373	0.433927	0.596166	0.660515
1.11683	0.406097	0.671414	0.550186
0.918244	0.594436	0.413739	0.567954
1.20544	0.659524	0.394882	0.604813
1.04188	0.594763	0.485294	0.510799
1.03812	0.506359	0.364135	0.601182
1.03709	0.610372	0.57807	0.523388
1.13287	0.503059	0.445714	0.607782
1.1245	0.611457	0.524907	0.694129
1.00781	0.557518	0.527584	0.725222
0.97152	0.663666	0.556539	0.564457
1.06293	0.601892	0.617857	0.626709
1.23944	0.6288	0.505787	0.631113
0.868399	0.603276	0.905284	0.584084
0.867044	0.511895	0.564348	0.536184
0.944653	0.864932	0.596122	0.612725
1.08263	0.524797	0.555322	0.871904
0.948703	0.73494	0.394157	0.586455
0.862309	0.597849	0.373551	0.70388
0.838454	0.736098	0.598435	0.704401
1.03111	0.481473	0.541324	0.747416
1.02383	0.673945	0.474716	0.564275
0.914292	0.503339	0.324278	0.656472
0.855909	0.54297	0.549457	0.668328
1.2821	0.789214	0.616721	0.662504
0.928228	0.517315	0.644594	0.64282
1.31455	0.51395	0.503554	1.27333
1.23678	0.439248	0.337774	0.667418
1.25084	0.642845	0.493337	0.90803
0.924564	0.533754	0.618298	0.566348
1.2363	0.565455	0.998806	0.741176
1.14187	0.640219	0.716975	0.74087
1.26843	0.501412	0.846129	0.706539
0.903539	0.567535	0.895026	0.771686
1.18356	0.492816	0.870895	0.797136
1.47476	0.601214	0.69764	1.04245
1.09319	0.609844	0.637738	0.774032
1.16357	0.510923	0.730226	0.691816
1.1153	0.557788	1.26888	0.845746
0.866298	0.698168	0.844606	0.825315
1.0379	0.563871	0.815353	0.820642
1.07893	0.615989	1.07325	0.742185
1.17444	0.757098	0.88278	0.66454
0.903182	0.863351	0.949632	0.741926
1.38541	0.718683	1.05311	0.756617
1.00276	0.677388	1.15126	0.589886
1.01888	0.583552	0.923478	0.727593
1.01343	0.818762	0.88451	0.708222
1.02605	0.715904	1.01727	0.682083
0.907866	0.837893	0.716833	0.736266
1.1804	0.502523	0.847965	0.675818
0.903291	0.938923	0.582299	0.767657
0.732332	0.471368	1.2067	0.765454
0.805511	0.688414	1.1839	0.625794
0.910981	1.04933	1.15808	0.744268
0.753364	0.918951	1.01099	0.545513
0.739278	1.69567	0.628588	0.560673
0.922378	0.626523	1.03757	0.568286
0.807128	0.691772	0.830907	0.796466
0.662752	0.900957	0.777132	0.602216
0.832152	1.14558	0.750679	0.656064
0.7951	0.551435	1.0054	0.420569
0.811044	0.930876	0.911505	0.439059
0.885891	1.03214	0.935138	0.634114
0.81677	0.606806	0.948058	0.433846
0.732437	0.762208	0.873863	0.760296
0.983275	0.942511	1.20947	0.592454
0.954965	0.924236	0.723939	0.423534
0.901976	0.901904	1.01199	0.713675
0.742159	0.708866	0.669414	0.431799
0.930953	0.724427		0.448584
1.33477	0.639013		0.662752
1.09126	0.667167		0.462794
0.688985	0.781703		0.384858
1.18178	0.70698		0.635105
0.912085	0.740892		0.603808
0.834979	0.59135		0.550372
0.865893	0.695589		0.422868
0.767351	0.747944		0.425414
0.783801	1.44522		0.57858
0.717386	1.01403		0.406105
0.900902	1.34341		0.527467
0.693783	0.906814		0.604114
0.771402	1.24551		0.706921
1.03217	1.20078		0.669042
0.748079			0.617752
1.02915			0.657743
0.934891			0.579574
0.792132			0.529573
1.02017			0.504552
0.897915			0.513494
0.960407			0.613351
1.56			0.609654
1.39174			0.556641
1.20049			0.682797
1.10766			0.791134
0.930407			0.465904
1.27926			0.64687
0.828288			0.749033
1.1141			0.835252
1.4443			0.740855
0.856496			0.835329
0.944441			0.982867
1.22773			0.712407
0.911782			0.723732
1.02474			0.919366
0.983763			0.851225
1.15247			0.674841
0.863974			0.991678
0.962476			0.879837
0.904279			0.558203
1.10255			0.592152
1.0087			0.480701
1.36285			0.526207
0.956014			0.507091
0.996785			0.6118
1.02236			0.579534
1.2635			0.518354
0.904636			0.586178
0.977454			0.583111
0.935368			0.732106
0.902002			0.532075
0.827738			0.60309
0.914044			0.595099
0.808181			0.525351
0.974809			0.688239
0.925194			0.602242
1.10238			0.591584
1.03603			0.467143
0.838221			0.651125
0.982051			0.559686
1.20342			0.505725
0.971768			0.464961
0.8492			0.671079
0.783116			0.657649
0.900545			0.497624
1.15234			0.457935
0.946674			0.520186
0.899372
0.907932
0.913145
1.11801
1.20346
0.919424
0.992213
0.952167
1.17117
1.0642
0.786409
0.893981
0.9482
0.653183
0.808596
1.10923
0.711154
0.841638
0.807871
0.913261
0.852897
0.740877
1.13045
1.20676
1.36923
1.02736
0.619879
1.09976
1.19362
1.12985
1.19462
0.902778
1.0857
1.22248
1.06833
1.22118
1.07683
1.11731
0.954134
1.36565
0.921133
1.12799
0.73753
1.18072

## Sheet: Replicate 2
WT	DOT1L-KO2	DOT1L-KO6	CSB-KO
0.728036	0.598871	0.484441	0.740987
0.968359	0.489915	0.501882	0.663029
0.920903	0.49509	0.477059	0.990113
1.10984	0.492572	0.828444	0.973066
1.08365	0.555379	0.735996	0.856351
0.949439	0.47776	0.580001	0.883325
0.997094	0.505022	0.775731	0.837704
0.854695	0.528483	0.560415	0.783912
0.804138	0.571069	0.65752	0.84912
0.755227	0.633404	0.631848	1.09107
0.95329	0.50236	0.532318	1.07736
0.751864	0.574749	0.564361	0.786769
0.999	0.57695	0.510636	0.680614
1.01784	0.672705	0.409334	0.951101
0.942185	0.517962	0.458995	0.80829
1.13057	0.619664	0.540939	0.677674
1.1723	0.447257	0.352285	0.83065
1.08961	0.637667	0.399062	1.06912
1.4573	0.557341	0.476665	1.13395
0.839516	0.722656	0.632148	0.807456
0.94945	0.75506	0.472513	1.17929
1.25461	0.995182	0.487108	1.02695
1.35523	0.82004	0.535786	1.55858
1.28252	0.568946	0.552722	0.957581
0.891156	0.504539	0.446139	0.733178
1.45339	0.446417	0.527827	1.08713
0.819468	0.588989	0.404887	1.04055
1.11284	0.674973	0.545419	1.48497
1.05194	0.515138	0.568313	0.865005
0.900355	0.469111	0.472485	1.3814
1.24072	0.538654	0.632731	0.898243
1.12604	0.743043	0.484307	1.14205
1.22749	0.420522	0.451492	1.15891
1.50579	0.551805	0.378436	1.15823
1.37241	0.382382	0.546336	0.884536
0.995677	0.593924	0.496502	1.20363
1.42944	0.493611	0.504027	0.849392
0.663862	0.521958	0.639851	0.989502
1.00782	0.532824	0.947449	0.898159
1.01252	0.534641	0.564494	0.932926
0.95966	0.256869	0.903401	0.900477
0.968531	0.628062	0.768366	1.01871
0.87516	0.497235	0.678525	0.731616
0.70786	0.427058	0.513298	1.08505
0.754054	0.417259	0.636633	1.32036
0.851771	0.493239	0.822836	1.11268
0.805194	0.866923	0.558558	0.90319
0.948405	0.649211	0.529361	0.799403
0.998411	1.13228	0.621837	0.691369
0.717748	0.548387	0.732683	0.90504
0.913322	0.576839	0.732183	1.07544
1.06497	0.770901	0.74699	0.733489
0.815154	0.707466	0.602823	1.04835
1.11513	0.682254	0.610493	0.924472
0.803138	0.788709	1.03486	1.03721
1.19695	0.871203	0.700235	0.943019
1.11238	0.647977	0.865828	1.06996
0.881924	0.586804	0.838226	0.987451
1.17316	0.744105	0.904696	0.860214
0.880084	0.592985	0.760852	0.980592
0.927968	0.71767	0.445183	0.742815
1.03322	0.658565	0.680826	1.18518
1.21327	0.697678	0.261426	1.21243
1.58087	0.6003	0.69157	0.942035
1.27409	0.603618	0.876666	0.612889
1.57542	0.763786	0.718815	1.20404
1.47315	0.943369	0.58915	1.01057
0.797457	0.60304	1.13247	1.04003
1.40752	0.576077	1.03696	0.770128
1.47463	0.73295	0.884681	0.825559
1.6251	0.472013	0.75043	0.972444
0.817917	0.894863	0.714336	0.671538
1.54062	1.02358	0.773524	0.90509
1.40814	0.61156	0.790493	0.898882
1.52507	0.703264	0.898115	0.705893
1.2988	0.788564	1.07117	0.784412
0.877722	0.503566	1.15073	1.05776
0.777059	0.487058	1.25644	0.750852
1.00123	0.626801	1.16642	0.891873
0.739469	0.485458	0.830801	1.01122
0.821846	0.727164	0.943052	1.15337
1.1197	0.547103	1.14852	0.964268
1.0032	0.650162	1.14231	1.01696
1.01715	0.613695	0.92436	0.704181
1.07902	0.578795	0.903445	0.931908
0.975273	0.697545	1.34089	0.835803
1.18003	0.552572	1.04327	0.673317
1.03717	0.625428	1.18681	1.10243
1.22345	0.760746	1.04003	0.840605
1.25859	0.772201	1.03562	1.03755
1.06878	0.718749	1.07057	0.945959
0.788753	0.644075	0.836692	0.95164
1.33356	0.805033	0.88671	0.875077
0.895608	0.673956	1.08134	1.14665
1.24196	0.640763	1.04975	0.820907
0.598532	0.929996	1.26098	1.02595
0.816577	0.674573	1.16436	1.07466
0.663434	0.744433	1.22933	0.896725
0.772535	0.655047	1.06947	1.03817
0.663173	0.799664	1.40707	1.11846
1.07046	0.57889	1.33547	1.02469
0.622037	0.720177	1.38053	0.155288
0.824375	0.601745	1.80432	0.857424
0.78822	0.746645		0.923221
0.677808	0.845619		1.31989
0.69949	0.669181		1.27441
0.734967	0.763753		0.915328
0.714686	0.642019		0.96992
0.891278	0.603684		1.13824
0.796285	0.540505		1.49041
0.462036	0.576222		1.07594
0.804122	0.511798		0.84553
0.960449			1.02283
0.850715			0.349967
0.785958			0.714286
0.752153			0.733483
1.09411			0.645609
0.902278			0.765593
0.833085			0.740564
0.923693			0.807028
0.857852			0.741476
0.76721			0.842806
0.698373			0.717759
0.767121			0.788987
1.02517			0.807862
0.781094			0.5417
0.924666			1.02918
0.925389			0.775431
0.828038			0.81611
0.776575			0.73813
0.821563			0.765337
1.21826			0.845641
0.93407			0.840188
1.17324			0.666675
0.837431			0.743049
1.00309			0.806089
0.728242			0.585415
0.950189			0.88243
0.84922			0.644781
1.13702			0.689474
0.832868			0.689435
0.802487			0.913239
0.945987			0.77089
1.05143			0.678891
0.835203			0.910532
0.999862
1.51731
0.794667
1.12793
1.06655
1.56681
1.30348
1.13678
1.0379
1.00093
1.08024
1.24258
0.852461
1.0504
1.23123
1.09109
1.44252
1.18873
0.791143
0.754443
1.12699
0.959065
0.921209
0.936349
0.791221
1.03128
0.615901
1.32978
0.857068
0.956125
0.937394
1.55794
0.90573
0.795568
0.798758
0.894925

## Sheet: Replicate 3
WT	DOT1L-KO2	DOT1L-KO6	CSB-KO
0.732284	0.453449	0.454505	0.601388
0.880691	0.701307	0.533956	0.636984
0.6824	0.636023	0.510365	0.67932
0.825168	0.759109	0.416243	0.725835
0.85125	0.584489	0.532051	0.775124
0.813331	0.454507	0.563275	0.68069
0.675377	0.62064	0.512633	0.605966
0.819983	0.375065	0.524241	0.678992
0.777103	0.433468	0.566718	0.612043
0.769628	0.609773	0.660357	0.705605
0.83941	0.801703	0.566283	0.604565
0.685077	0.712257	0.673478	0.597072
0.893892	0.75403	0.645323	0.515965
0.846642	0.688194	0.61118	0.461177
0.818974	0.597081	0.614242	0.594819
0.971462	0.440929	0.530281	0.628178
0.790461	0.4101	0.559446	0.689913
0.934073	0.614854	0.695538	0.596637
0.741064	0.478556	0.592256	0.724285
0.808341	0.577131	0.472441	0.670526
0.74775	0.384905	0.626371	0.654746
0.799833	0.569469	0.437863	0.592634
0.998047	0.503067	0.532967	0.691406
1.09962	0.567484	0.719384	0.768712
0.729379	-0.0620465	0.664344	0.626225
0.883591	0.767125	0.734795	0.680913
1.16305	0.699742	0.472716	0.855159
0.95676	0.539564	0.4588	0.641805
1.31425	0.535778	0.495097	0.603644
1.03358	0.63352	0.563581	0.709632
1.07603	0.676086	0.521959	0.677484
1.0771	0.625679	0.459801	0.912212
1.06185	0.465629	0.478996	0.496856
1.17358	0.58307	0.653982	0.673961
1.69758	0.751685	0.518138	0.681668
0.913176	0.907133	0.636031	0.590334
1.04538	0.723087	0.579584	0.515359
0.710072	0.78862	0.550466	0.751147
0.717336	0.979006	0.596589	0.544726
0.777878	0.637333	0.538775	0.775456
0.617546	0.722378	0.467319	0.65498
0.865557	0.793839	0.451202	0.694904
1.10462	0.755048	0.493367	0.675308
0.719641	0.875887	0.545327	0.619227
0.681545	0.830044	0.458857	0.709417
0.848799	0.805252	0.559631	0.61673
0.818013	0.655352	0.929651	0.76033
0.658286	1.10581	0.443051	0.691855
0.703017	0.922648	0.48189	0.453183
0.743234	0.998959	0.669628	1.0034
0.847766	0.791176	0.360903	0.739803
0.727228	0.690814	0.501434	0.862103
0.717373	1.20485	0.504142	0.853151
0.907359	1.13984	0.668219	0.899898
0.763651	0.742156	0.494293	0.993969
0.888747	0.565668	0.442814	0.661658
0.808169	1.06477	0.55952	0.637147
0.97109	1.238	0.435195	0.796719
1.16388	0.98957	0.548793	0.730428
0.675388	0.899066	0.398241	0.748508
0.921858	0.872143	0.602892	1.0519
0.814713	1.16551	0.455797	0.864994
0.937035	0.882027	0.525357	0.981897
0.768527	1.00478	0.616962	1.0478
0.886345	1.21625	0.617385	0.856017
0.774486	0.959516	0.497748	0.888493
0.743452	0.980139	0.607216	0.633592
1.03457	1.22473	0.444504	0.748548
0.694191	1.20561	0.436402	0.882236
0.863941	1.07561	0.466359	0.835912
0.812004	0.918515	0.385466	0.724071
0.816223	1.48957	0.488519	0.79097
0.814229	1.07331	0.741816	0.851776
0.861176	1.40975	0.637061	1.28386
0.88422	1.04565	0.549642	1.2981
0.73672	1.3256	0.51406	0.742977
0.655123	0.91126	0.460316	0.636575
0.967587	0.965702	0.633254	0.722495
1.0295	1.04533	0.495486	0.833707
0.728401	0.99579		0.588218
0.84585			0.941196
0.847163			0.640278
0.946713			0.774532
0.83526			0.939183
0.860124			0.787928
0.783203			0.765532
0.820778			0.602869
0.633446			0.661584
0.718262			0.710235
0.798823			0.647757
0.830848			0.702734
0.849231			0.677227
1.40556			0.697469
1.46379			0.826326
1.23963			0.725815
1.68606			0.616164
1.49136			0.596938
1.29475			0.64687
1.44774			0.896126
1.29219			0.671893
1.37331			0.652092
1.39527			0.598971
1.16587
0.633503
0.891373
1.17783
0.970461
1.3866
1.18483
1.2212
1.14946
0.974499
1.0579
1.04467
1.02727
1.66477
1.40573
1.19063
1.71242
1.3749
1.32651
1.39024
1.18104
1.20962
1.23193
1.09137
1.05147
1.72881
1.22015
1.51724
1.10856
1.34583
1.20787
1.29329
0.975019
1.18707
1.23781
1.13547
1.30114
1.33009
1.2159
1.14065
1.37196
