# Supplementary material for: PAF1C restores transcription after DNA damage independently of promoting histone mark deposition
Source: EMBO Rep. 2026 Apr 8;27(10):2731–48. doi: 10.1038/s44319-026-00761-0 (PMC13219636; doi:10.1038/s44319-026-00761-0)
Supplement: Supplementary file 2 — Source data Fig. 1 [file 44319_2026_761_MOESM2_ESM.zip › Figure 1/1J/Quantification RRS in DOT1L-KOs in RPE1-hTERT.xlsx]

## Sheet: Replicate 1
WT Mock	WT 3h	WT 24h		DOT1L-KO2 Mock	DOT1L-KO2 3h	DOT1Li-KO2 24h		DOT1L-KO6 Mock	DOT1L-KO6 3h	DOT1L-KO6 24h		CSB-KO Mock	CSB-KO 3h	CSB-KO 24h
1.17641	0.250032	0.923482		1.02823	0.0556837	0.976419		0.635315	0.150133	1.41694		0.887015	0.127154	0.269579
0.972919	0.162367	1.39143		1.24468	0.135594	0.0427427		0.881643	0.191567	1.45202		0.921167	0.146924	0.212113
1.05376	0.141349	1.87866		0.980105	0.189404	0.838123		0.959371	0.141664	1.18436		0.716185	0.116235	0.212381
1.0046	0.141007	0.854827		0.798348	0.148571	0.897472		0.955002	0.150981	1.58747		1.15883	0.172972	0.20165
0.97431	0.184911	0.153556		0.77384	0.170388	0.744392		0.596735	0.110237	1.35847		1.0129	0.112607	0.220629
0.996956	0.136873	1.00579		1.00962	0.111612	1.54652		0.726413	0.196695	1.61518		0.853665	0.156568	0.173786
0.965743	0.183763	0.566217		0.849081	0.201236	0.848274		0.762883	0.141754	1.05713		0.95987	0.106803	0.0727246
0.936293	0.166162	0.811765		1.08388	0.200403	1.30762		0.840066	0.247155	1.19978		0.892374	0.153384	0.204219
0.899893	0.174843	0.799774		0.748593	0.170216	1.32023		0.76011	0.122519	1.52252		0.734161	0.134935	0.386874
0.908602	0.213519	1.07783		0.957179	0.236649	1.7006		0.789352	0.0943966	1.437		1.47343	0.132577	0.165026
0.995244	0.195164	0.897631		0.580938	0.218138	0.909819		0.488683	0.0912094	2.60813		0.753732	0.124397	0.111872
0.963463	0.159675	1.23916		0.61732	0.120409	0.96252		0.721211	0.154116	1.58615		1.07872	0.12446	0.17623
1.16629	0.144861	1.39381		0.551152	0.27643	0.91781		0.572632	0.131736	1.73998		0.90826	0.147995	0.367593
1.00785	0.210394	1.08176		0.990417	0.205702	0.938377		0.586685	0.104186	0.871413		1.21011	0.179191	0.468199
1.0526	0.135328	0.692876		0.773445	0.226519	0.992124		0.865373	0.107617	2.02577		0.755304	0.171519	0.377641
1.18661	0.117953	1.09509		1.05194	0.232568	1.2265		0.776343	0.171521	2.11584		1.08325	0.150519	0.160657
1.09844	0.113353	1.10731		0.864365	0.164396	1.33743		0.618531	0.2817	0.40057		0.950865	0.135425	0.343853
0.987158	0.197649	1.0668		1.13188	0.0722842	0.980792		0.560106	0.191689	1.65515		1.30935	0.127627	0.322471
0.925227	0.191114	1.05744		1.03852	0.159862	1.40488		0.631131	0.0900533	2.24549		0.860501	0.106626	0.252571
1.03771	0.149312	1.21334		0.969173	0.185411	1.01009		0.771809	0.223874	0.623696		0.840035	0.105197	0.377794
1.10804	0.198231	1.07146		0.892188	0.144782	1.40754		0.719281	0.138519	0.935815		0.92541	0.196797	0.387773
1.25373	0.201932	1.1504		0.620121	0.136364	0.963051		0.867955	0.202173	2.45218		1.03285	0.119169	0.250902
1.11683	0.159551	0.820183		0.58035	0.0859018	1.35638		0.977508	0.191577	1.84405		0.860324	0.154676	0.228967
0.918244	0.154652	1.46529		0.849503	0.147723	0.847249		0.602362	0.155606	2.18556		0.888108	0.193585	0.0849878
1.20544	0.109018	1.27459		0.942521	0.162028	1.01028		0.574907	0.276847	2.44725		0.945745	0.154722	0.181413
1.04188	0.188775	1.57841		0.849971	-0.0647465	1.36588		0.706537	0.0812341	2.64052		0.798735	0.150251	0.268035
1.03812	0.159242	1.4727		0.723633	0.11396	0.926118		0.530143	0.0933572	2.25217		0.940066	0.141508	0.27675
1.03709	0.191872	0.47806		0.872277	0.401087	1.22934		0.841609	0.0742074	2.69045		0.81842	0.176053	0.26292
1.13287	0.135507	0.859523		0.718917	-0.0615035	1.58565		0.648913	0.1235	0.846928		0.950387	0.118958	0.216551
1.1245	0.141586	1.58282		0.873828	0.0304056	1.50781		0.764209	0.142666	0.669696		1.08541	0.155559	0.0855972
1.00781	0.204165	1.51281		0.796745	0.118124	1.09035		0.768107	0.170863	0.484928		1.13403	0.153025	0.274062
0.97152	0.197696	1.68329		0.948439	0.0331489	1.36674		0.810262	0.159599	0.171049		0.88264	0.131084	0.253374
1.06293	0.221205	1.74372		0.860158	0.100404	1.44972		0.899536	0.228228	0.757416		0.979982	0.153429	0.145734
1.23944	0.212802	1.06005		0.898612	0.0512746	0.967169		0.736373	0.224293	0.359407		0.986869	0.119505	0.228967
0.868399	0.205178	1.85495		0.862137	0.311474	0.522168		1.318	0.132012	0.845162		0.91333	0.157279	0.348142
0.867044	0.273428	0.924932		0.731545	-0.111039	1.48687		0.821632	0.136265	0.678992		0.838429	0.125753	0.278237
0.944653	0.195347	0.315372		1.23607	0.201163	0.357017		0.867892	0.131991	0.739417		0.958116	0.142823	0.531269
1.08263	0.123909	1.11172		0.749983	0.0441066	1.07491		0.808491	0.170402	0.979322		1.36339	0.151595	0.167486
0.948703	0.193135	1.25583		1.0503	0.277612	0.349156		0.573852	0.106223	0.770021		0.917038	0.155576	0.234065
0.862309	0.210052	1.4394		0.85438	0.0801237	1.02428		0.543852	0.137135	0.748194		1.10065	0.142134	0.19019
0.838454	0.112325	1.41155		1.05195	-0.124772	0.982791		0.871259	0.154047	0.641467		1.10147	0.140004	0.305708
1.03111	0.127766	1.78931		0.688068	0.448759	0.694653		0.788111	0.130575	1.28432		1.16873	0.128362	0.19817
1.02383	0.0939888	1.42079		0.963129	0.157712	0.772648		0.691137	0.202613	0.633168		0.882355	0.212871	0.28637
0.914292	0.136137	0.625423		0.719317	0.144678	1.14082		0.472115	0.124911	0.614729		1.02652	0.101454	0.28195
0.855909	0.249424	1.25299		0.775954	0.222126	1.00888		0.799953	0.0867017	0.501453		1.04506	0.0929677	0.258369
1.2821	0.175903	0.450008		1.12786	0.0756625	0.430837		0.897881	0.167358	0.619454		1.03596	0.122706	0.136273
0.928228	0.173692	0.46287		0.739291	0.185562	1.06419		0.938461	0.123421	0.818774		1.00518	0.125246	0.132907
1.31455	0.112926	1.42955		0.734481	0.242797	1.11911		0.733122	0.118903	0.270929		1.9911	0.173701	0.408125
1.23678	0.167787	0.634351		0.627726	0.0328209	1.15681		0.491764	0.13276	1.23147		1.04364	0.226074	0.279017
1.25084	0.108581	0.508209		0.918684	0.251282	1.42765		0.718247	0.157138	0.39777		1.41988	0.171098	0.275195
0.924564	0.17183	1.94472		0.762784	0.353253	0.965831		0.900177	0.227798	1.08003		0.885596	0.14844	0.16809
1.2363	0.155329	1.42192		0.808087	0.167113	0.799717		1.45416	0.1353	0.789468		1.15897	0.153196	0.292613
1.14187	0.184703	1.87596		0.914931	0.283978	0.816036		1.04384	0.175991	0.724138		1.1585	0.163283	0.329112
1.26843	0.173794	1.59693		0.716564	0.197701	0.881074		1.23188	0.162479	1.022		1.10481	0.14169	0.24794
0.903539	0.196254	1.87441		0.81106	0.22351	0.953057		1.30307	0.18672	1.48003		1.20668	0.193716	0.184722
1.18356	0.155064	1.02138		0.704279	0.14461	1.06558		1.26793	0.131879	1.00697		1.24648	0.155451	0.251979
1.47476	0.118041	1.73005		0.85919	0.215686	0.982666		1.01569	0.121634	1.03448		1.63008	0.193665	0.114999
1.09319	0.143589	1.46459		0.871522	0.0662822	0.946024		0.92848	0.107198	0.947158		1.21035	0.150986	0.2179
1.16357	0.154277	1.6437		0.730155	0.142575	0.819639		1.06313	0.158767	0.944788		1.08179	0.163801	0.17595
1.1153	0.178128	1.38989		0.79713	0.219299	1.22594		1.84736	0.24313	1.43068		1.32249	0.157211	0.145734
0.866298	0.170872	1.08537		0.997746	0.120987	0.345372		1.22966	0.0986126	1.14939		1.29054	0.137458	0.3927
1.0379	0.103186	1.34474		0.805823	0.167624	1.00944		1.18707	0.193778	0.886999		1.28324	0.127006	0.112334
1.07893	0.173794	1.43244		0.880304	-0.028771	1.47622		1.56254	0.186301	1.02029		1.16055	0.169076	0.169184
1.17444	0.135102	2.14545		1.08196	0.128681	1.37313		1.28524	0.167936	1.12568		1.03914	0.10465	0.1597
0.903182	0.122299	1.58858		1.23381	0.00684529	0.97276		1.38257	0.150573	0.737757		1.16015	0.143906	0.353137
1.38541	0.165168	0.952976		1.02706	-0.101695	1.29219		1.53321	0.127648	0.818699		1.18312	0.154266	0.220686
1.00276	0.112701	0.877451		0.968049	0.334066	0.918992		1.67611	0.156932	0.978553		0.922403	0.150843	0.100173
1.01888	0.137656	0.960443		0.833949	0.324326	0.768525		1.34449	0.193221	1.4837		1.13773	0.114561	0.216351
1.01343	0.171845	0.859282		1.17009	0.259163	1.21986		1.28775	0.132404	0.720071		1.10744	0.162662	0.294954
1.02605	0.166581	0.720993		1.02309	0.372404	0.861585		1.48105	0.201054	0.972656		1.06657	0.157348	0.118656
0.907866	0.141805	0.312254		1.19743	-0.0735751	0.943515		1.04363	0.122488	0.924439		1.1513	0.164815	0.221888
1.1804	0.13134	0.994355		0.718151	0.323962	0.862527		1.23455	0.143435	0.672883		1.05677	0.126009	0.203467
0.903291	0.183454	0.78693		1.34181	-0.0103642	1.245		0.847766	0.156449	0.824968		1.20038	0.130065	0.322231
0.732332	0.181742	0.880664		0.673628	0.0853396	0.921157		1.75683	0.167077	0.717197		1.19694	0.125861	0.205774
0.805511	0.197973	1.1557		0.983806	0.214094	0.63354		1.72363	0.226716	1.08281		0.978553	0.157291	0.311079
0.910981	0.116544	1.08987		1.49959	0.0376517	1.1107		1.68605	0.141059	0.86323		1.16381	0.128703	0.462087
0.753364	0.16472	0.944004		1.31326	0.328714	1.19213		1.47189	0.140598	0.677603		0.853016	0.167224	0.111923
0.739278	0.185075	1.1113		2.42327	-0.16322	1.13898		0.915159	0.139712	0.929557		0.876722	0.148798	0.217137
0.922378	0.189908	1.0985		0.895358	0.136994	0.851106		1.5106	0.212297	0.591294		0.888627	0.160219	0.134844
0.807128	0.190094	0.875816		0.988605	0.147197	0.788733		1.20971	0.118187	0.902357		1.24543	0.172687	0.233382
0.662752	0.201317	0.973844		1.28755	0.0948606	0.856843		1.13142	0.0743187			0.941683	0.112721	0.328537
0.832152	0.103605	0.716589		1.63714	0.256857	0.422409		1.09291	0.335097			1.02589	0.173296	0.167327
0.7951	0.114118	0.805336		0.788051	0.186759	0.945826		1.46376	0.169765			0.657643	0.166347	0.383815
0.811044	0.136104	0.570985		1.33031	0.132887	1.13082		1.32706	0.300987			0.686555	0.148981	0.20664
0.885891	0.114573	0.786675		1.47503	0.186098	1.11427		1.36146	0.250066			0.991562	0.154876	0.357227
0.81677	0.162185	0.922196		0.867181	0.0871199	0.944644		1.38027	0.151719			0.678404	0.162605
0.732437	0.139539	0.129584		1.08926	0.114845	0.967908		1.27225	0.215617			1.18887	0.171103
0.983275	0.208427	1.16403		1.34693	0.181439	0.852886		1.76086	0.179534			0.926419	0.149829
0.954965	0.103347	0.768149		1.32082	0.408432	1.12682		1.05398	0.177094			0.662279	0.159489
0.901976	0.18416	0.898013		1.2889	0.295107			1.47335	0.210605			1.11597	0.146526
0.742159	0.0945607	0.799599		1.01303	0.257726			0.974597	0.165777			0.675203	0.0786654
0.930953	0.109881	0.845094		1.03527	0.29251				0.182329			0.70145	0.117055
1.33477	0.127737	0.821797		0.913208	0.263822				0.206888			1.03634	0.129119
1.09126	0.208427	0.687976		0.953442	0.170429				0.171574			0.723669	0.088411
0.688985	0.188225	0.571983		1.11712	0.111518				0.338083			0.601801	0.11218
1.18178	0.157362	0.691218		1.01034	0.141992				0.194144			0.993111	0.176047
0.912085	0.148725	0.541972		1.0588	0.136843				0.21542			0.944173	0.150564
0.834979	0.155282	0.991357		0.845094	0.0989886				0.184429			0.860614	0.128396
0.865893	0.210139	1.12242		0.994061	0.0979787				0.199092			0.661237	0.137953
0.767351	0.235047	0.685277		1.06888	0.236165				0.25923			0.665218	0.183241
0.783801	0.157937	0.916401		2.06536	0.222636				0.284622			0.904723	0.163608
0.717386	0.262759	0.870355		1.44914	0.189518				0.257135			0.635025	0.128219
0.900902	0.236376	0.45411		1.91985	0.205478				0.235106			0.824799	0.143541
0.693783	0.162797	0.884937		1.29592	0.175651				0.183373			0.944651	0.10183
0.771402	0.260432	0.785367		1.77995	0.29201							1.10541	0.157348
1.03217	0.225816	0.772564		1.71602	0.157665							1.04618	0.141189
0.748079	0.234522	0.607695			0.0833095							0.965976	0.168836
1.02915	0.203896	0.920237			0.242495							1.02851	0.0959352
0.934891	0.224381	0.713394			0.160622							0.906278	0.152022
0.792132	0.229903	0.362631			0.24414							0.828091	0.124073
1.02017	0.278819	0.852077			0.225957							0.788966	0.110522
0.897915	0.247541	0.663994			0.202683							0.80295	0.134416
0.960407	0.32355	0.97018			0.203734							0.959096	0.135561
1.56	0.199783	0.759629			0.133038							0.953314	0.152529
1.39174	0.206977	1.09251			0.139071							0.870417	0.162423
1.20049	0.238558	1.33544			0.205031							1.06769	0.148309
1.10766	0.0995911	0.934402			0.18552							1.23709	0.205011
0.930407	0.170104	1.19367			0.159019							0.728533	0.124551
1.27926	0.181629	1.02507			0.149201							1.01151	0.162161
0.828288	0.178463	0.853724			0.14536							1.17126	0.149459
1.1141	0.144551	1.09285			0.215301							1.30608	0.108996
1.4443	0.191059	1.07941			0.220528							1.15847	0.158424
0.856496	0.177644	0.9284			0.214146							1.3062	0.156454
0.944441	0.186062	0.864622			0.1712							1.53691	0.14005
1.22773	0.158721	0.7091			0.147249							1.11399	0.148741
0.911782	0.131689	0.89381			0.12054							1.1317	0.143484
1.02474	0.168275	0.94022			0.134563							1.43761	0.16252
0.983763	0.123938	0.631065			0.113564							1.33106	0.177141
1.15247	0.20143	0.880882			0.227628							1.05525	0.1694
0.863974	0.153209	1.18761			0.17628							1.55068	0.17865
0.962476	0.124553	0.816661			0.168399							1.3758	0.172391
0.904279	0.154703	0.896367			0.0960995							0.872861	0.190538
1.10255	0.203499	0.636252			0.091883							0.925946	0.151105
1.0087	0.177228	0.58726			0.147598							0.75167	0.15814
1.36285	0.166803	0.010567			0.242552							0.822828	0.119544
0.956014	0.199262	0.931055			0.14954							0.792936	0.147722
0.996785	0.192061	1.08905			0.073497							0.956669	0.269311
1.02236	0.269877	0.792161			0.174084							0.906215	0.17619
1.2635	0.231488	0.713478			0.183282							0.810548	0.158253
0.904636	0.234231	0.766269			0.206535							0.916605	0.206845
0.977454	0.121945	0.705126										0.911809	0.187872
0.935368	0.129333	0.829395										1.14479	0.174259
0.902002	0.120419	0.680972										0.832004	0.179653
0.827738	0.172511	0.734587										0.94305	0.215895
0.914044	0.112089	1.26371										0.930554	0.141787
0.808181	0.360194	1.07643										0.82149	0.152603
0.974809	0.317605	1.03282										1.0762	0.17087
0.925194	0.114813	0.529941										0.941723	0.207847
1.10238	0.157092	0.723575										0.925057	0.188749
1.03603	0.137164	1.11733										0.73047	0.171348
0.838221	0.129158	0.882325										1.01816	0.114276
0.982051	0.123996	0.895897										0.875179	0.182182
1.20342	0.0952674	1.33942										0.7908	0.13109
0.971768	0.0348337											0.727058	0.165977
0.8492	0.193733											1.04936	0.163454
0.783116	0.143298											1.02836	0.16907
0.900545												0.778133	0.169178
1.15234												0.716071	0.197373
0.946674												0.813413	0.172539
0.899372													0.175694
0.907932													0.185292
0.913145													0.17603
1.11801													0.174697
1.20346													0.16948
0.919424													0.183771
0.992213													0.176782
0.952167													0.138261
1.17117													0.1881
1.0642													0.167281
0.786409													0.150752
0.893981													0.110847
0.9482													0.180598
0.653183													0.185639
0.808596													0.17026
1.10923													0.128168
0.711154													0.168745
0.841638													0.166552
0.807871													0.182056
0.913261													0.182768
0.852897													0.177597
0.740877													0.177813
1.13045													0.158897
1.20676													0.168267
1.36923
1.02736
0.619879
1.09976
1.19362
1.12985
1.19462
0.902778
1.0857
1.22248
1.06833
1.22118
1.07683
1.11731
0.954134
1.36565
0.921133
1.12799
0.73753
1.18072

## Sheet: Replicate 2
WT Mock	WT 3h	WT 24h		DOT1L-KO2 Mock	DOT1L-KO2 3h	DOT1Li-KO2 24h		DOT1L-KO6 Mock	DOT1L-KO6 3h	DOT1L-KO6 24h		CSB-KO Mock	CSB-KO 3h	CSB-KO 24h
0.728036	0.35403	1.21132		0.947098	0.152551	0.947616		0.628932	0.035192	0.698168		0.811495	0.105238	-0.167429
0.968359	0.410567	1.02247		0.774787	0.25404	2.05398		0.651575	0.162748	0.801428		0.726119	0.116195	0.397439
0.920903	0.271353	0.811214		0.78297	0.204948	1.28926		0.619349	0.152097	0.724297		1.08433	0.13543	0.425829
1.10984	0.194462	1.41225		0.778989	0.299353	1.1655		1.07554	0.0927678	1.04005		1.06566	0.113273	0.387377
1.08365	0.410862	1.03645		0.878316	0.225024	0.858336		0.955517	0.124027	1.23529		0.937837	0.0632136	-0.192508
0.949439	0.411662	1.05975		0.755563	0.315535	1.66165		0.752995	0.212227	0.185391		0.967378	0.0535535	0.665237
0.997094	0.320476	0.888811		0.798678	0.253161	1.37281		1.0071	0.228737	0.443836		0.917415	0.0986947	0.10032
0.854695	0.267335	1.1573		0.835781	0.154326	0.319772		0.727566	0.292331	1.28003		0.858505	0.0884747	-0.155961
0.804138	0.253306	0.846113		0.90313	0.264869	1.43373		0.853635	0.275511	0.708834		0.929918	0.0803728	0.272789
0.755227	0.328357	1.07919		1.00171	0.155003	1.13097		0.820305	0.000165966	0.630599		1.19489	0.118557	-0.170454
0.95329	0.206295	0.892668		0.794468	0.210574	1.96377		0.69109	0.275287	1.25269		1.17988	0.135125	0.195722
0.751864	0.313578	1.07917		0.908949	0.296171	0.519173		0.732689	0.328108	1.82659		0.861634	0.108714	0.233242
0.999	0.136747	1.63764		0.91243	0.147945	1.89324		0.66294	0.291379	0.737113		0.745378	0.121722	-0.0716319
1.01784	0.209925	1.43168		1.06386	0.169805	1.77084		0.531423	0.294121	1.02876		1.0416	0.107326	0.0583683
0.942185	0.14689	1.40003		0.819141	0.137054	1.68238		0.595897	0.384745	0.743059		0.885203	0.127206	0.456112
1.13057	0.231774	1.1921		0.979981	0.195033	1.60117		0.702282	0.283087	1.81075		0.742158	0.107369	0.282808
1.1723	0.08908	0.95991		0.707324	0.222827	1.17674		0.457359	0.36348	2.036		0.909691	0.093186	0.264821
1.08961	0.360872	1.10119		1.00845	0.194769	1.06623		0.518088	0.187412	1.22388		1.17085	0.164087	0.342759
1.4573	0.307386	0.688224		0.881419	0.077484	0.995443		0.618837	0.411127	1.3566		1.24185	0.111331	-0.00465047
0.839516	0.228989	0.869257		1.14286	0.251315	1.04505		0.820695	0.123046	1.19705		0.88429	0.125563	-0.0195697
0.94945	0.115281	1.33821		1.19411	0.209387	1.26008		0.613446	0.283838	0.742741		1.29151	0.111331	0.181642
1.25461	0.322316	0.887254		1.57385	0.242481	1.84883		0.632395	0.207219	1.53009		1.12467	0.111484	-0.0749554
1.35523	0.260743	1.10405		1.29687	0.204341	1.28255		0.695592	0.0299821	1.94131		1.70689	0.137956	0.34674
1.28252	0.415575	0.912622		0.899772	0.137309	0.773222		0.717579	0.180542	1.02129		1.0487	0.0424691	0.216783
0.891156	0.127665	1.86049		0.797913	0.186744	1.10425		0.579207	0.341731	1.35658		0.802943	0.141237	0.269478
1.45339	0.302523	0.68829		0.705996	0.130875	1.19591		0.685259	-0.110937	0.158923		1.19058	0.0879086	0.060377
0.819468	0.225182	0.798013		0.931469	0.205159	1.17277		0.52565	0.0680966	1.13441		1.13956	0.134925	0.334152
1.11284	0.113741	0.947955		1.06745	0.158633	1.04381		0.708098	0.216578	0.98573		1.62627	0.0911955	0.264383
1.05194	0.188826	1.50506		0.814676	0.284498	1.16388		0.73782	-0.0316634	0.997174		0.947315	0.173048	0.188758
0.900355	0.264444	0.695621		0.741886	0.139146	0.644967		0.61341	0.178781	0.51632		1.51285	0.125374	0.160338
1.24072	0.267968	0.256557		0.851867	0.195648	1.12983		0.821452	0.308964	0.845921		0.983715	0.0870381	0.216131
1.12604	0.212771	1.47743		1.1751	0.353728	1.23907		0.628759	0.26753	1.224		1.25072	0.118064	0.280422
1.22749	0.26774	1.30978		0.665044	0.12633	1.28178		0.586156	-0.0196634	0.996994		1.26918	0.0970086	-0.0443134
1.50579	0.272304	1.15705		0.872664	0.217421	1.31804		0.49131	-0.238861	0.530038		1.26844	0.0849503	0.486419
1.37241	0.350996	0.846858		0.604727	0.252238	0.604138		0.709288	0.163996	1.17981		0.968705	0.14736	0.128588
0.995677	0.20943	1.14089		0.939274	0.165235	0.684601		0.64459	0.33116	1.1845		1.31817	0.0979765	0.293485
1.42944	0.134573	1.61947		0.780632	0.233524	1.02074		0.654361	0.0905886	1.26728		0.930216	0.0934112	0.202168
0.663862	0.27824	1.29638		0.825461	0.346142	1.25844		0.830696	0.205437	0.684949		1.08366	0.11141	-0.0124297
1.00782	0.224231	0.595936		0.842646	0.21786	0.921343		1.23004	0.324067	1.33098		0.983624	0.0946469	0.310644
1.01252	0.168267	0.407383		0.84552	0.152551	1.65493		0.732863	0.0560893	1.23609		1.0217	0.0826737	0.23967
0.95966	0.307192	0.800409		0.40623	0.284427	1.78591		1.17285	0.261938	0.753291		0.986162	0.101574	0.0890773
0.968531	0.191711	1.01958		0.993263	0.285051	1.24491		0.997542	0.316071	1.1575		1.11564	0.0826859	0.416357
0.87516	0.330036	1.07948		0.786363	0.204482	0.886148		0.880904	0.18835	1.46592		0.801233	0.0781754	0.228159
0.70786	0.217778	1.07282		0.675381	0.228962	0.857132		0.666397	0.127743	1.43416		1.18829	0.103546	0.156491
0.754054	0.246853	0.899738		0.659884	0.133397	1.2929		0.826518	0.163642	0.723785		1.446	0.0992791	0.00639136
0.851771	0.186281	0.957865		0.780043	0.160813	0.883027		1.06826	0.159241	0.866422		1.21856	0.0589405	0.251539
0.805194	0.294514	1.09752		1.37101	0.109673	1.43501		0.725156	0.0557213	1.1893		0.989133	0.11009	0.329325
0.948405	0.33635	1.0341		1.02671	0.24467	0.839481		0.687251	0.249837	1.27922		0.87547	0.0844146	0.286455
0.998411	0.176109	0.705976		1.79068	0.152401	1.39938		0.807309	0.481229	0.87581		0.757157	0.0469491	0.362542
0.717748	0.2049	1.43342		0.867258	0.260351	0.937824		0.951216	0.370552	2.31379		0.99116	0.122032	0.269271
0.913322	0.265567	1.41325		0.912254	0.351223	1.65951		0.950567	0.218729	0.872274		1.17778	0.124887	0.0599144
1.06497	0.181534	1.14161		1.21916	0.256484	0.936101		0.96979	0.144116	1.32758		0.803284	0.0863746	0.194535
0.815154	0.165665	1.43937		1.11884	0.318559	0.962559		0.782623	0.363985	1.49151		1.14811	0.0863807	0.315021
1.11513	0.123374	0.485219		1.07897	0.213685	0.980412		0.792581	0.275222	0.839651		1.01244	0.0693797	0.281122
0.803138	0.248276	1.27116		1.24732	0.184951	1.46296		1.34352	0.201641	0.693471		1.13591	0.096193	0.473874
1.19695	0.209313	1.48999		1.37778	0.208947	1.0526		0.90909	-0.0453087	0.969869		1.03275	0.0893816	0.146563
1.11238	0.176459	1.25113		1.02476	0.225552	1.35103		1.12407	-0.0328613	0.912063		1.17177	0.0926016
0.881924	0.199492	0.730593		0.928014	0.130769	0.814316		1.08824	0.107568	0.864964		1.08141	0.106565
1.17316	0.186714	1.38535		1.17678	0.23675	1.33945		1.17453	0.141136	0.757512		0.942068	0.0929425
0.880084	0.308131	1.12884		0.937789	0.0472287	1.32502		0.987786	0.131301	0.824454		1.0739	0.0779137
0.927968	0.331425	1.20044		1.13498	0.195323	1.39477		0.577966	0.147804	1.25628		0.813498	0.120425
1.03322	0.268124	0.552655		1.0415	0.146116	1.41074		0.883892	0.175015			1.29795	0.113991
1.21327	0.146373	1.2753		1.10336	0.119667	1.59918		0.3394	0.184879			1.3278	0.117248
1.58087	0.286682	1.29259		0.949357	0.175352	1.34191		0.89784	0.122288			1.03167	0.0910008
1.27409	0.254295	1.42147		0.954604	0.0231968	1.16071		1.13814	0.0694532			0.671208	0.146873
1.57542	0.293825	1.34629		1.20791	0.187605	1.14823		0.933212	0.0680316			1.31861	0.0833555
1.47315	0.531062	1.2644		1.49191	0.297603	1.24135		0.764872	0.185543			1.10673	0.0980799
0.797457	0.266523	2.47749		0.95369	0.0833909	0.988657		1.47024	0.162105			1.13899	0.0727336
1.40752	0.223576	1.7245		0.91105	0.220278	1.18378		1.34625	0.156564			0.84341	0.120194
1.47463	0.19927	1.23941		1.15914	0.195956	1.44483		1.14855	0.164602			0.904115	0.0796789
1.6251	0.167127	1.0769		0.746474	0.177022	1.28448		0.974256	0.169971			1.06498	0.0641449
0.817917	0.284092	1.24959		1.4152	0.379641	1.24293		0.927396	0.177216			0.735438	0.0920416
1.54062	0.323705	0.958715		1.61877	0.260237	0.135841		1.00424	0.132867			0.991214	0.100229
1.40814	0.178799	0.627307		0.967165	0.278019	0.945893		1.02627	0.25571			0.984415	0.0739024
1.52507	0.241539	1.05099		1.11219	0.164725	1.27031		1.16599	0.114149			0.773062	0.0754119
1.2988	0.234681	0.888133		1.24709	0.121153	0.936857		1.39066	0.191979			0.859053	0.0736406
0.877722	0.35074	1.1464		0.796375	0.281658	0.930862		1.49395	0.314289			1.15841	0.0517274
0.777059	0.147868	1.33694		0.770269	0.213879	1.32719		1.63119	0.228146			0.8223	0.0865451
1.00123	0.313028	0.976329		0.991267	0.253398	1.03984		1.51432	0.180116			0.976739	0.128959
0.739469	0.145389	0.953168		0.767737	0.421789	1.15135		1.0786	0.229026			1.10744	0.0553918
0.821846	0.240456	1.06124		1.14999	0.332069	0.79191		1.22433	0.168362			1.26311	0.0623005
1.1197	0.345921	1.03333		0.865227	0.0524676	1.43347		1.49108	0.443714			1.05602	0.122142
1.0032	0.195913	1.15957		1.02821	0.276604	0.715806		1.48302	0.0969386			1.11373	0.0854251
1.01715	0.343081	0.170201		0.970541	0.224857			1.20006	0.14898			0.771187	0.118198
1.07902	0.331953	1.08438		0.915348	0.16374			1.17291	0.176285			1.02058	0.133287
0.975273	0.187009	0.849504		1.10315	0.333203			1.74083	0.164148			0.915334	0.107497
1.18003	0.0985066	1.37123		0.873877	0.139172			1.35444	0.172576			0.737386	0.0944156
1.03717	0.188837	1.81246		0.989096	0.36272			1.54079	0.209197			1.20733	0.0995165
1.22345	0.297082	1.6975		1.2031	0.120142			1.35023	0.221088			0.920593	0.113833
1.25859	0.36379	1.11673		1.22121	0.226387			1.34451	0.164371			1.13628	0.137073
1.06878	0.175287			1.13668	0.309646			1.38988	0.143135			1.03597	0.123931
0.788753	0.298132			1.01859	0.154458			1.08625	0.140111			1.04219	0.105098
1.33356	0.228072			1.27314	0.199823			1.15118	0.136684			0.958345	0.082552
0.895608	0.393326			1.06584	0.11413			1.40387	0.206714			1.25576	0.104356
1.24196	0.127909			1.01335	0.221675			1.36286	0.205451			0.899021	0.0830146
0.598532	0.407555			1.47076	0.121724			1.63709	0.192015			1.12358	0.114588
0.816577	0.282414			1.06682	0.155944			1.51165	0.286768			1.17692	0.124078
0.663434	0.251594			1.1773	0.253733			1.596	0.172684			0.982053	0.110357
0.772535	0.249877			1.03594	0.228743			1.38846	0.163715			1.13696	0.0604501
0.663173	0.184035			1.26465	0.11151			1.82674	0.217603			1.22488	0.100302
1.07046	0.380804			0.915497	0.185795			1.73379	0.228434			1.12219	0.112853
0.622037	0.393437			1.13894	0.165164			1.79229	0.188285			0.170065	0.124145
0.824375	0.23582			0.951642	0.16316			2.34249	0.127325			0.939012	0.0706945
0.78822	0.235025			1.1808	0.0528016							1.01107	0.0935086
0.677808	0.36115			1.33732	0.166202							1.44549	0.103071
0.69949	0.235275			1.05829	0.222563							1.39568	0.114448
0.734967	0.389408			1.20785	0.237761							1.00243	0.0969782
0.714686	0.251844			1.01533	0.153474							1.06221	0.0772319
0.891278	0.36827			0.95471	0.167248							1.24655	0.0655205
0.796285	0.480911			0.854794	0.15132							1.63223	0.0848103
0.462036	0.294436			0.911278	0.211497							1.17832	0.0869772
0.804122	0.222736			0.809393	0.162563							0.925986	0.101093
0.960449	0.36638				0.169471							1.12016	0.0795146
0.850715	0.209047				0.148586							0.383268	0.0772624
0.785958	0.397934				0.153878							0.782253	0.0578205
0.752153	0.298377				0.119131							0.803278	0.0488787
1.09411	0.375273				0.161587							0.707042	0.0961199
0.902278	0.268724				0.290765							0.838443
0.833085	0.208813				0.189495							0.811033
0.923693	0.152821				0.177611							0.883821
0.857852	0.353652				0.2507							0.812031
0.76721	0.20405				0.231617							0.923003
0.698373	0.305525				0.175563							0.786058
0.767121	0.206618				0.231133							0.864063
1.02517	0.182084				0.212208							0.884734
0.781094	0.469239											0.593246
0.924666	0.270508											1.12711
0.925389												0.849217
0.828038												0.893767
0.776575												0.808367
0.821563												0.838163
1.21826												0.926108
0.93407												0.920136
1.17324												0.730112
0.837431												0.813754
1.00309												0.882793
0.728242												0.64112
0.950189												0.966398
0.84922												0.706135
1.13702												0.755081
0.832868												0.755038
0.802487												1.00014
0.945987												0.844244
1.05143												0.743491
0.835203												0.997174
0.999862
1.51731
0.794667
1.12793
1.06655
1.56681
1.30348
1.13678
1.0379
1.00093
1.08024
1.24258
0.852461
1.0504
1.23123
1.09109
1.44252
1.18873
0.791143
0.754443
1.12699
0.959065
0.921209
0.936349
0.791221
1.03128
0.615901
1.32978
0.857068
0.956125
0.937394
1.55794
0.90573
0.795568
0.798758
0.894925

## Sheet: Replicate 3
WT Mock	WT 3h	WT 24h		DOT1L-KO2 Mock	DOT1L-KO2 3h	DOT1Li-KO2 24h		DOT1L-KO6 Mock	DOT1L-KO6 3h	DOT1L-KO6 24h		CSB-KO Mock	CSB-KO 3h	CSB-KO 24h
1.00207	0.351254	0.637974		1.04396	0.232671	1.34303		1.29698	0.212346	0.852359		0.791978	0.592609	0.192886
1.02604	0.200608	0.973188		0.961714	0.427052	1.26678		1.19638	0.285531	2.20094		0.97312	0.379465	0.162153
1.1003	0.223824	0.597399		1.16647	0.292375	0.551151		1.14837	0.295763	1.1412		0.858593	0.486214	0.14754
1.11013	0.335104	0.670672		0.8286	0.259667	0.933499		1.17447	0.301871	0.809738		0.945204	0.504162	0.130449
1.15759	0.255203	0.887484		0.67725	0.138508	1.19932		0.495344	0.318089	0.74176		1.08037	0.17822	0.191453
1.00101	0.215773	0.558821		0.711739	0.464083	1.16967		1.508	0.372727	1.00651		0.949998	0.383337	0.208053
0.697293	0.221004	0.597807		0.937489	0.189127	1.09636		0.850332	0.11349	0.592711		0.832969	0.143882	0.195728
1.12525	0.379572	0.634137		0.723511	0.229288	1.60575		1.25723	0.523759	0.781276		0.997578	0.343322	0.212164
1.23609	0.225907	0.68519		0.874363	0.126861	1.14757		1.35319	0.586565	0.741637		1.05351	0.253354	0.146906
1.39046	0.353585	0.60611		0.72964	0.187405	1.30067		0.888918	0.346466	0.794598		0.985493	0.464551	0.148228
1.17325	0.22312	0.995733		1.05953	0.353019	1.37603		1.38154	0.260422	0.613204		1.12571	0.310327	0.129375
1.28868	0.230914	0.688583		0.785767	0.131388	0.843511		1.59311	0.341846	1.29686		0.897885	0.337521	0.11745
1.39935	0.205613	0.770291		0.663817	0.18536	1.11405		1.34059	0.334542	0.82991		1.11179	0.331139	0.10478
1.19108	0.209618	0.64531		0.856516	0.373318	0.7146		1.44331	0.327419	1.32933		0.912151	0.217108	0.110803
0.869515	0.263543	0.983532		1.02655	0.330699	0.904866		1.36996	0.192703	0.494338		1.07299	0.364955	0.108164
0.882242	0.232737	1.7249		1.01433	0.231606	0.904742		1.18858	0.164567	0.947591		1.14344	0.396703	0.329312
0.859615	0.283501	2.12783		0.752134	0.31549	0.955908		1.55557	0.234242	1.22017		0.931784	0.373753	-0.0240409
1.00662	0.24352	0.629507		0.806206	0.449943	1.40672		1.56701	0.300487	0.83872		0.962433	0.263075	0.13299
0.874856	0.277282	0.781383		1.13951	0.371572	0.797479		1.05344	0.312113	1.08313		0.962375	0.69789	0.00597806
0.884039	0.263031	0.643675		0.910518	0.328675	0.939166		1.37023	0.341218	0.958725		1.04415	0.349459	0.157239
1.08059	0.283412	0.223643		1.02073	0.334038	0.784508		1.20339	0.202208	1.46566		0.89918	0.685495	-0.00707788
0.925752	0.298063	0.839067		1.53658	0.310619	0.726481		1.89888	0.222965	2.7982		1.05082	0.355814	0.0502503
0.789073	0.276265	0.182609		1.46374	0.40106	0.695629		1.15378	0.215473	0.877363		0.984944	0.361274	0.253371
1.06296	0.294197	0.962813		1.05305	0.37201	0.66429		1.36187	0.224798	1.99404		0.874882	0.178859	0.11686
1.07821	0.236061	0.533728		1.15101	0.398239	0.141324		0.662169	0.231076	0.872375		0.683796	0.139203	0.186992
0.932546	0.321148	0.397099		1.29059	0.45653	1.68239		0.768195	0.153097	1.37304		1.07143	0.220124	0.212341
0.871319	0.304966	0.76116		1.2412	0.38711	1.55492		0.693036	0.196227	1.27944		1.05048	0.257363	0.254134
0.981068	0.335718	0.775276		1.28675	0.228765	1.45759		0.877495	0.241172	1.61227		0.965772	0.336053	0.143478
1.08146	0.40496	0.806092		1.30385	0.124174	0.614905		0.74534	0.294889	1.39423		1.13153	0.438053	0.0836751
1.02393	0.323612	0.481762		1.13544	0.346815	0.728188		0.732978	0.130691	2.26927		0.888071	0.251167	0.000860344
1.01348	0.454105	1.59436		0.815504	0.304703	0.539404		0.817902	0.116915	2.03133		1.30178	0.92534	0.171648
0.986017	0.209348	0.918234		0.961431	0.365527	1.70143		0.725183	0.256397			1.04695	0.67788	0.229127
1.01337	0.207819	0.861558		0.914857	0.42745	1.10944		0.806484	0.224236			1.09517	0.348892
1.08642	0.0622292	0.602221		1.36703	0.37689	1.06885		0.627943	0.166126			1.17202	0.782856
0.894752	0.192547	0.46259		0.850585	0.416141	0.900592		0.570334	0.176991			1.54362	0.21423
1.05381	0.0881323	0.561452		0.90904	0.342327	0.800419		0.536424	0.321632			1.05611	0.405932
0.870015	0.187271	0.878574		1.26482	0.664613	0.754219		0.825049	0.157967			1.05762	-0.0195839
0.766704	0.11711			1.24709	0.385358	0.532877		0.813674	0.237785			0.986447	0.654438
1.08218	0.171359			1.14277	0.363522			0.555127	0.158903			1.26605	0.541077
0.749429	0.125831			0.938315	0.258403			0.651648	0.174218			0.928848	0.282477
0.73267	0.280827			1.11247	0.327451			0.807783	0.17478			0.831004	0.369349
0.902427	0.141924			0.951594	0.23581			0.665877	0.226924			1.1433	0.539347
0.83548	0.292718			0.954575	0.207207			0.805945	0.333191			0.824458	0.486072
0.906262	0.0892467			0.776165	0.531593			0.708124	0.143771			1.30365	0.59962
0.917141	0.187017			1.06558	0.546041			0.87631	0.208944			0.913677	0.672758
0.821493	0.111348			0.87794	0.326779			0.809687	0.339564			1.57411	0.488064
0.82423	0.193555			0.697679	0.232392			0.700141	0.171828			0.821425	0.778966
0.961932	0.0435725				0.582923			0.839349	0.288596			0.750047	0.631958
1.35172	0.205415				0.343785			0.727356	0.183354			1.39798	0.568169
1.00846	0.198912				0.343655				0.209993			0.959998	0.503035
1.10585	0.160539				0.239104				0.274278			1.16319
1.00132	0.168968								0.320758			1.00847
0.97018	0.0475759								0.262761			1.15445
1.16069	0.176208								0.334358			1.00588
1.07205	0.132486								0.322756			0.84171
1.00119	0.216348								0.278577			1.2202
0.986927	0.165615								0.124483			0.737089
0.955935	0.132898								0.418933			0.870216
0.866264	0.264528								0.242674			1.20395
0.999201	0.223216								0.197564			1.06227
	0.118649								0.311338			1.14598
	0.198704								0.196095			1.04828
	0.224942								0.328774			1.14158
	0.142144								0.189821			0.957005
	0.208373								0.264882			1.00109
	0.29914								0.271004			0.925114
	0.0436246								0.224685			1.05684
	0.195534											0.934352
	0.0642413											0.816427
	0.378639											0.964553
	0.245001											0.976908
												1.00203
												0.971661
												1.49421
												0.863901
												0.946215
												1.10244
												0.892993
												0.795393
												0.630012
												1.11325
												0.192766
												0.913087
												1.22553
												1.07054
												0.852916
												1.11092
												0.67596
												0.970211
												0.972114
												0.908732
												0.867773
												0.612991
												1.18162
												0.926817
												1.05681
												1.39416
												0.810715
