# Supplementary material for: PAF1C restores transcription after DNA damage independently of promoting histone mark deposition
Source: EMBO Rep. 2026 Apr 8;27(10):2731–48. doi: 10.1038/s44319-026-00761-0 (PMC13219636; doi:10.1038/s44319-026-00761-0)
Supplement: Supplementary file 3 — Source data Fig. 2 [file 44319_2026_761_MOESM3_ESM.zip]

Archive with 11 entries (5 files):
- Figure 2/
- Figure 2/2A/
- Figure 2/2A/Western blot crRBBP5.tif
- Figure 2/2B/
- Figure 2/2B/Representative images EU and H3K4me3 IF crRBBP5.tif
- Figure 2/2C/
- Figure 2/2C/Quantification EU intensity crRBBP5.xlsx
- Figure 2/2D/
- Figure 2/2D/Quantification RRS crRBBP5.xlsx
- Figure 2/2E/
- Figure 2/2E/Quantification IF H3K4me3 crRBBP5.xlsx
