# Supplementary material for: PAF1C restores transcription after DNA damage independently of promoting histone mark deposition
Source: EMBO Rep. 2026 Apr 8;27(10):2731–48. doi: 10.1038/s44319-026-00761-0 (PMC13219636; doi:10.1038/s44319-026-00761-0)
Supplement: Supplementary file 3 — Source data Fig. 2 [file 44319_2026_761_MOESM3_ESM.zip › Figure 2/2C/Quantification EU intensity crRBBP5.xlsx]

## Sheet: Replicate 1
crOR10A7	crRBBP5	crCSA
1.04476	1.59967	1.59891
0.97183	1.49534	1.14758
1.11079	1.46844	1.34366
0.897373	1.32352	1.59509
0.80967	1.88547	1.15149
0.917189	1.11086	1.5238
0.867768	1.1711	1.45124
0.833814	1.2985	1.58208
0.946622	1.71199	1.32145
0.681941	2.13789	1.04349
0.830208	1.80533	1.20524
0.84476	1.23821	1.12108
1.00425	1.18706	1.10674
1.32771	1.49022	1.80016
1.07391	1.66892	1.94027
1.08352	1.19255	1.72786
1.08591	1.67369	1.96058
0.687904	1.21561	1.71795
0.860373	1.85189	1.79289
1.06841	1.41507	1.34102
1.13911	1.15913	1.35143
1.36136	1.37937	1.47322
1.49524	1.33874	1.14027
0.90787	1.45051	1.74766
0.981709	1.20614	1.45291
1.16417	1.73926	0.934863
0.90046	1.08367	0.917797
1.34797	1.37958	1.42319
1.25783	1.33002	1.14847
0.925212	1.4008	0.727601
0.958895	1.23312	0.933033
1.32197	1.67792	0.79282
1.07387	1.8884	0.710218
1.08795	1.32205	0.628141
0.760934	1.64044	0.737956
1.09466	1.6084	0.730437
1.05737	1.57605	1.04722
0.927252	1.41769	0.873873
1.24584	1.584	0.766291
1.08964	1.69776	0.973196
1.11755	1.57859	0.842324
0.904882	1.18716	0.960905
1.17461	0.941667	0.945758
1.30122	2.30401	1.08634
1.17591	1.89679	1.53472
0.960667	1.15552	1.13982
1.11557	1.1212	1.69803
0.831315	2.01327
1.25129	2.37885
0.970102	1.67757
0.805235	1.54185
0.934143	1.49378
0.85438	1.27888
1.11587	1.47731
0.949065	1.35617
1.18991	1.93691
1.18325	1.32643
1.16805	1.4816
1.38925	1.53015
1.18012	1.41879
1.04546	1.64803
1.03807	1.27971
1.00917
0.928892
1.05694
1.11716
1.03721
0.87548
0.816518
0.717938
0.803999
0.696478
0.831032
0.758418
1.38181
0.782893
0.861914
0.845786
0.72625
0.983599
0.750417
1.12196
0.782105
0.719045
0.801148
0.889915

## Sheet: Replicate 2
crOR10A7	crRBBP5	crCSA
0.672604	1.00717	1.05924
0.697485	0.816756	1.5797
0.610067	1.05502	1.94707
1.02109	1.24364	1.13202
0.736672	0.948897	1.02913
0.785221	1.12967	1.30581
0.825505	0.999753	1.45625
0.840909	1.64379	1.58406
1.00314	1.39183	2.21326
1.34667	1.65084	1.44837
1.12548	1.5572	0.95005
1.13401	1.41531	0.892506
0.928269	1.92379	1.03083
0.59987	1.17701	0.812276
0.950323	0.980364	0.804534
0.977184	1.0832	0.766576
1.01321	1.27207	1.56392
0.791569	1.02567	1.41702
0.722816	0.790678	1.05178
1.21311	0.972495	1.27541
0.979695	1.41634	1.25548
0.692678	1.42902	1.04483
1.00493	0.925499	1.53788
0.872118	0.920009	1.45702
0.995907	0.883841	1.09741
0.627034	0.798843	1.26298
0.700295	1.03133	1.08123
0.834216	0.698494	1.16528
1.07574	1.05516	0.991496
0.881728	0.95473	0.716338
0.984872	0.736462	1.33362
0.814928	0.762845	1.16853
1.02621	0.773536	1.24864
0.857343	0.900807	1.57992
1.0986	1.45057	1.57307
1.04868	0.695051	1.4462
0.726371	0.83108	1.1485
0.943915	1.35563	1.06283
0.961096	1.36019	1.06298
0.956266	0.823949	0.854462
1.16209	1.42915	0.962568
0.686279	1.04689	0.718442
0.700894	1.00676	0.973897
1.2291	2.02676	0.95924
0.925777	1.19445	0.938124
0.71457	0.86941	0.867624
0.823308	0.801417	0.763966
0.713772	1.26339	0.939818
0.746251	1.19538	0.618133
0.6464	0.89728	0.848396
1.09691	0.912057	0.702163
0.842832	0.700469	0.945014
0.705574	0.860366	0.820003
0.959312	0.751688	0.605665
0.836266	1.68821	0.708395
1.18812	1.54497	1.42072
0.685849	1.94211	1.16739
0.826375	1.73395	1.0399
0.953491	1.13329	0.849433
0.860472	1.61383	0.786663
1.02928	1.22114	0.665906
1.09308	1.33649	0.801211
0.778111	0.976098	0.816168
0.997495	1.28328	0.847401
0.756629	0.900106	0.649358
1.12316	1.55151	0.758659
0.884806	1.19665	0.876374
0.60576	1.12497	1.27164
0.66168	1.10071	0.895081
0.732467	1.21752	0.78701
0.677961	0.98191	0.865296
0.742245	1.07333	0.936752
0.633484	0.834804	0.918378
0.715746	1.20052	0.84591
0.674872	1.05362	0.742537
0.895718	0.84476	0.877145
0.956287	2.0394	0.837604
0.793175	0.878279	0.674265
0.812135	0.853117	0.928114
0.745833	1.05755	1.37498
0.598972	0.851328	0.951237
0.546172	0.819538	0.85355
0.699314	1.03742	0.886032
1.22648	0.738334	0.892466
0.829013	1.00777	0.950409
1.07003	1.19913	0.716977
1.85607		1.02306
1.45349		1.22783
1.20404		1.61083
1.05975		0.549676
1.05614		0.703003
1.16844		1.15755
0.895241		0.898356
0.831753		0.780747
0.998325		1.14739
0.984134		1.35111
1.33202		1.1625
1.3249		0.850819
1.63974		0.956053
1.00396		1.22384
0.821945		0.931505
1.01372		1.17244
1.29469
1.3721
1.4707
0.934493
1.58065
1.01589
1.09558
0.893896
1.15621
1.87848
1.45395
1.56464
1.64818
1.39372
1.50152
1.49633
1.41775
1.9863
1.11104
1.56424
1.10858
1.25973
1.49632

## Sheet: Replicate 3
crOR10A7	crRBBP5	crCSA
0.647757	0.759416	0.896784
0.665376	1.01565	1.05574
0.660767	1.17353	1.1268
0.635387	1.2378	0.480996
0.725329	1.19029	1.01261
0.546776	1.04882	0.645822
0.779429	0.943083	1.23186
0.906977	1.12933	1.29631
0.727352	1.08156	0.973749
0.962719	1.10739	0.442803
0.813635	1.03275	0.931939
0.589784	0.804842	1.03521
0.835036	0.884775	1.21561
0.706094	1.06184	0.8509
0.647107	1.2332	0.843154
0.783023	0.803252	1.31063
0.95685	1.00531	1.20684
0.647355	0.828736	0.98691
0.757822	1.18091	1.12335
0.88371	1.28113	1.01161
0.588643	0.991549	1.10046
1.11956	0.776199	1.18595
0.809885	0.715514	1.30768
0.812661	1.28946	0.949422
0.931772	0.993898	1.16737
0.907077	1.2046	1.07988
1.03375	1.16925	1.15033
0.834806	1.28018	1.22555
0.920651	1.40671	1.51223
0.92209	1.58149	1.1861
0.57559	1.94877	1.27041
0.61342	1.962	1.14779
0.669509	1.7022	1.10461
0.628999	0.0484273	0.893832
0.739986	1.56885	1.16073
0.738047	1.4497	1.15674
0.780414	1.4725	1.24352
0.71712	1.21337	1.44539
0.731695	1.49804	1.06463
0.928109	1.76338	0.829683
0.830921	1.3781	0.788954
1.10541	1.41775	1.23212
0.751395	1.62609	0.756873
0.707985	0.706662	1.09417
1.01379	0.801437	0.880236
0.87148	0.80343	0.599868
0.917444	0.773421	0.829033
0.799972	0.662277	0.608302
1.16992	0.896339	0.460356
0.909	1.10009	0.968353
1.00335	0.80835	0.961273
1.10258	0.788844	0.995894
1.06534	1.10112	0.916294
1.16536	1.20138	0.811491
1.19732	0.64353	0.848181
1.07007	0.94267	0.865858
0.965328	0.705353	0.583338
1.35618	0.728937	0.57546
1.1519	1.09657	0.721205
0.940175	0.702671	0.592649
1.21648	0.670068	0.884656
1.33111	0.838836	0.623176
1.39942	0.687396	0.609744
1.26845	1.06361	1.00656
0.97855	0.831261	0.692247
0.802388	0.786657	0.728611
0.69711	1.11305	0.95389
0.778915	0.941427	0.554205
1.12245	1.14352	0.377166
1.08049	0.799126	0.358586
0.803458	1.06872	0.391526
1.40302	0.930395	0.552934
0.949422	0.9853	0.632961
1.01983	1.01901	0.68386
0.797546	0.982467	0.56333
1.07781	1.49109	0.446532
0.928214	1.13386	0.632073
1.20168	1.15131	0.666704
1.29283	0.716123	0.614732
1.6917	1.03342	0.875401
1.02057	0.935652	0.599042
1.13587	0.768198	0.542025
1.05904	0.972981	0.812225
1.02596	0.820918	0.603674
1.12621	0.776705	0.462797
0.775239	0.891118	0.561326
1.29159	0.758301	0.504904
1.08488	1.11242	0.636464
0.941961	0.82485	0.497735
1.19403	0.976774	0.834731
0.989759	0.971334	0.664053
0.996074	0.946025	0.600217
0.936989	1.13387	0.969817
1.18403	1.33372	0.709532
0.949563	1.01926	0.586702
1.05423	0.861975	0.844525
0.908615	1.07513	0.18512
1.33083	1.42727	0.850316
1.19923	0.720249	0.74725
0.923014	0.687026	0.700091
1.6364	0.541386	0.692699
1.69718	0.749422	0.799101
0.869032	0.72464	0.561275
1.43617	0.619563	0.787391
2.01872	0.964644	0.614185
1.40176	0.631314	0.508537
1.79258	0.924131	0.552578
1.29127	0.825397	0.630985
1.66346	1.15319	0.520065
1.32402	0.964712	0.617029
0.702522	0.918908	0.611972
1.0359	1.84477	0.774032
1.01961	0.95357	0.657332
1.18224	1.07833	0.646776
0.867372	1.89451	0.651536
0.981294	0.999265	0.715106
1.11791	1.15844	0.570075
1.44222	1.78739	0.58863
1.08175	1.06921	0.546999
0.790938	1.40219	0.492001
1.32969		0.642866
0.772408		0.690377
1.23444		0.63442
1.12477		1.14614
1.25882		0.763668
1.01691		0.580352
1.01302		0.702422
1.76001		0.609577
0.815206		0.728153
1.04181		0.826581
0.944556		0.531877
0.993629		0.864934
1.07397		0.589278
0.68556		0.649497
1.10431		0.606302
0.791148
0.943177
0.902862
0.895821
