# Supplementary material for: PAF1C restores transcription after DNA damage independently of promoting histone mark deposition
Source: EMBO Rep. 2026 Apr 8;27(10):2731–48. doi: 10.1038/s44319-026-00761-0 (PMC13219636; doi:10.1038/s44319-026-00761-0)
Supplement: Supplementary file 3 — Source data Fig. 2 [file 44319_2026_761_MOESM3_ESM.zip › Figure 2/2D/Quantification RRS crRBBP5.xlsx]

## Sheet: Replicate 1
crOR10A7 mock	crOR10A7 3h	crOR10A72 4h	crRBBP5 mock	crRBBP5 3h	crRBBP5 24h	crCSA mock	crCSA 3h	crCSA 24h
1.04476	0.327011	0.519034	1.06909	0.407702	1.62813	1.29141	0.225589	0.229075
0.97183	0.412993	1.34382	0.999368	0.559615	1.37066	0.926881	0.23211	0.217694
1.11079	0.449281	1.00621	0.98139	0.303925	1.1779	1.08525	0.234325	0.193547
0.897373	0.500686	1.98922	0.884539	0.257817	1.05056	1.28833	0.311871	0.257717
0.80967	0.374353	1.13706	1.2601	0.368093	1.18235	0.930043	0.306789	0.377899
0.917189	0.381794	1.61351	0.742413	0.347289	0.277884	1.23075	0.233289	0.21446
0.867768	0.451357	2.0428	0.782672	0.32294	1.11983	1.17214	0.300986	0.165478
0.833814	0.382374	1.68451	0.867815	0.363655	0.877876	1.27782	0.223718	0.228794
0.946622	0.487343	0.835692	1.14416	0.471278	1.17642	1.06731	0.283593	0.156922
0.681941	0.363479	0.342976	1.4288	0.394965	0.388937	0.842807	0.243059	0.19558
0.830208	0.799315	1.70468	1.20654	0.646802	1.30124	0.973456	0.221303	0.35295
0.84476	0.466233	0.205265	0.827527	0.474151	1.14733	0.905481	0.207918	0.170769
1.00425	0.691209	0.904497	0.793341	0.292196	0.920393	0.893896	0.299524	0.214577
1.32771	0.419235	1.19509	0.995945	0.400139	1.23245	1.45396	0.158691	0.169148
1.07391	0.426224	1.10659	1.11538	0.347126	1.41047	1.56713	0.292905	0.279252
1.08352	0.870173	0.594291	0.797011	0.363652	1.14335	1.39556	0.2258	0.165363
1.08591	0.509072	0.682377	1.11856	0.54208	0.915645	1.58353	0.316247	0.188782
0.687904	0.48916	1.22345	0.812417	0.436544	1.17912	1.38756	0.318487	0.243532
0.860373	0.630189	1.51033	1.23766	0.738052	1.40108	1.44809	0.281907	0.140379
1.06841	0.39855	0.721222	0.945724	0.281128	1.27318	1.08312	0.381389	0.144121
1.13911	0.329261	1.85042	0.774675	0.387613	1.37266	1.09153	0.219968	0.10715
1.36136	0.50819	1.56698	0.921866	0.368069	0.214264	1.1899	0.284948	0.169097
1.49524	0.493831	1.8323	0.894713	0.376053	1.44479	0.920982	0.340114	0.0494179
0.90787	0.632118	1.31304	0.80609	0.533153	1.55329	1.41155	0.202703	0.124049
0.981709	0.321048	1.37243	1.16239	0.467462	1.36249	1.1735	0.237293	0.126133
1.16417	0.442302	0.859613	0.724241	0.364614	1.38542	0.755074	0.269492	0.138169
0.90046	0.670666	0.712373	0.922007	0.381373	1.19217	0.74129	0.286234	0.243016
1.34797	0.581149	2.02061	0.888886	0.396389	1.14999	1.14949	0.210741	0.232407
1.25783	0.414574	1.42415	0.936185	0.34654	0.857952	0.9276	0.277031	0.232491
0.925212	0.516378	1.94938	0.824122	0.487992	1.38446	0.587672	0.158611	0.337009
0.958895	0.371606	1.31883	1.12139	0.445742	1.12979	0.753596	0.210806	0.129496
1.32197	0.592241	2.01304	1.26206	0.403227	1.15507	0.640348	0.189267	0.278341
1.07387	0.337373	0.515412	0.883558	0.278128	1.2045	0.573632	0.236822	0.231361
1.08795	0.466471	2.01436	1.09634	0.309016	1.69728	0.50734	0.238384	0.189334
0.760934	0.449099	0.829919	1.07493	0.371389	1.17696	0.596035	0.265534	0.182774
1.09466	0.420669	1.00711	1.05331	0.31677	0.935521	0.589962	0.215103	0.341758
1.05737	0.410608	1.95129	0.947478	0.315972	0.495407	0.845825	0.253523	0.119741
0.927252	0.452984	1.31125	1.05862	0.378666	1.04372	0.705814	0.279733	0.33713
1.24584	0.785909	1.21193	1.13465	0.393796	0.85091	0.618922	0.125238	0.181691
1.08964	0.77988	0.892107	1.05501	0.359055	1.05854	0.786035	0.143871	0.161481
1.11755	0.703599	3.06038	0.793404	0.518019	1.13243	0.680332	0.255574	0.340243
0.904882	0.929341	1.39022	0.629338	0.235352	1.41901	0.776108	0.266131	0.26554
1.17461	0.731587	2.6574	1.53983	0.3051	0.640884	0.763874	0.257764
1.30122	0.494601	1.34968	0.772258	0.436544	0.852373	0.877416	0.20347
1.17591	0.390443	1.53431	0.749327	0.526215	0.791341	1.23957	0.175227
0.960667	0.609314	0.670831	1.58984	0.226079	1.48952	0.920613	0.213054
1.11557	0.395398	1.60764	1.12116	0.270608	1.32887	1.37147	0.306164
0.831315	0.442089	2.20905	1.03045		0.823354		0.246762
1.25129	0.369895	1.28785	0.998327		1.36249		0.29261
0.970102	0.393261	2.04438	0.854707		1.11552		0.24614
0.805235	0.470135	1.27087	0.987321		1.1324		0.161286
0.934143	0.273135	1.62054	0.906357				0.19177
0.85438	0.977996	1.64427	1.29448				0.225714
1.11587	0.889472	0.609907	0.886483				0.183996
0.949065	0.425816	2.14643	0.99019				0.28712
1.18991	0.345523	1.92554	1.02264				0.264087
1.18325	0.427443	1.88573	0.948208				0.30264
1.16805	0.431103	1.60677	1.10142				0.234939
1.38925	0.373236		0.85526				0.244154
1.18012	0.375238		0.96941				0.198386
1.04546	0.588764		0.793404				0.123343
1.03807	0.477487		1.26767				0.123808
1.00917	0.505144		1.34552				0.15553
0.928892	0.423039						0.239935
1.05694	0.494262						0.292106
1.11716	0.579076						0.245137
1.03721	0.611661						0.295011
0.87548	0.399316						0.346269
0.816518	0.522714
0.717938	0.394582
0.803999	0.4239
0.696478	0.611978
0.831032	0.520704
0.758418
1.38181
0.782893
0.861914
0.845786
0.72625
0.983599
0.750417
1.12196
0.782105
0.719045
0.801148
0.889915

## Sheet: Replicate 2
crOR10A7 mock	crOR10A7 3h	crOR10A72 4h	crRBBP5 mock	crRBBP5 3h	crRBBP5 24h	crCSA mock	crCSA 3h	crCSA 24h
0.672604	0.281406	1.47095	0.89757	0.417485	0.970632	1.01533	0.306593	0.655924
0.697485	0.377721	0.721453	0.727875	0.262426	1.37578	1.51421	0.185638	0.597023
0.610067	0.484422	0.720282	0.940206	0.57516	1.32084	1.86636	0.223604	0.245735
1.02109	0.323555	1.22306	1.1083	0.658473	1.30708	1.0851	0.306307	0.652415
0.736672	0.412168	1.37416	0.845636	0.3878	1.46117	0.986467	0.198041	0.347665
0.785221	0.42127	1.65242	1.00673	1.33919	1.35404	1.25168	0.335794	0.606571
0.825505	0.260924	1.26287	1.46491	0.317668	1.02973	1.39588	0.33266	0.458615
0.840909	0.334454	1.32698	1.24037	0.864994	0.749816	1.51839	0.245203	0.372225
1.00314	0.366762	1.25553	1.47119	0.456143	1.37881	2.12151	0.262453	0.344464
1.34667	0.298107	1.59782	1.38774	0.733051	1.15787	1.38832	0.333412	0.261306
1.12548	0.387504	1.89911	1.26129	0.375561	1.05375	0.910666	0.227125	0.201695
1.13401	0.389566	0.289055	1.71443	0.464203	0.971086	0.855507	0.422213	0.315152
0.928269	0.389228	2.44121	0.873678	0.680078	1.29445	0.988094	0.288096	0.221869
0.59987	0.281739	1.37207	0.965319	0.54033	1.34787	0.778603	0.307004	0.237387
0.950323	0.365473	0.234999	1.13364	0.572388	1.21081	0.771183	0.451607	0.3051
0.977184	0.39353	1.35548	0.914055	0.665946	1.31503	0.734798	0.176511	0.528715
1.01321	0.378619	1.36294	0.704634	0.478333	0.554927	1.49909	0.294139	0.618424
0.791569	0.314601	1.35955	0.866665	0.711457	1.35533	1.35828	0.238709	0.372081
0.722816	0.324375	1.3663	1.26221	0.742104	1.44433	1.00818	0.335468	0.396648
1.21311	0.321776	1.70101	1.27351	0.36953	1.166	1.22254	0.26427	0.262604
0.979695	0.331181	1.36829	0.824784	0.470892	0.720808	1.20343	0.300745	0.356241
0.692678	0.386335	1.19372	0.819891	0.433895	1.31818	1.00152	0.373525	0.481008
1.00493	0.535306	0.281369	0.787659	1.02188	1.42616	1.47413	0.316978	0.240617
0.872118	0.296267	0.981701	0.711911	0.507656	0.522851	1.39662	0.215212	0.613739
0.995907	0.326691	1.21918	0.919098	0.413756	1.56041	1.05192	0.405102	0.335488
0.627034	0.353022	0.248975	0.622482	0.765418	2.14007	1.21063	0.422408	0.217392
0.700295	0.429727	1.12901	0.940332	0.581655	1.52122	1.03641	0.341726	0.364616
0.834216	0.238711	1.35707	0.850833	0.407653	0.379397	1.11698	0.2793	0.417778
1.07574	0.463697	1.62557	0.656318	0.516756	1.2604	0.950394	0.298811	0.614515
0.881728	0.352911	1.74517	0.689357	0.285831	2.1752	0.686643	0.2426	0.390394
0.984872	0.499237	1.31545	0.802779	0.374241	1.72488	1.27834	0.272296	0.224201
0.814928	0.376508	1.02372	1.29272	0.356352	0.823664	1.12009	0.300812	0.308716
1.02621	0.289245	1.62103	0.619413	0.487208	0.171067	1.19687	0.371127	0.54993
0.857343	0.408474	0.127741	0.740639	0.364237	1.68021	1.51442	0.213193	0.178512
1.0986	0.410423	1.06578	1.20811	0.399075	1.31877	1.50786	0.305608	0.250431
1.04868	0.503366	1.02606	1.21217	0.69538	0.665409	1.38625	0.352747	0.326703
0.726371	0.746923	1.01718	0.734285	0.909175	1.19748	1.10089	0.291867	0.281177
0.943915	0.25752	0.93995	1.27363	0.628744	1.05015	1.01877	0.242352	0.290769
0.961096	0.341135	1.02168	0.932964	0.634575	0.862078	1.01892	0.411795	0.276019
0.956266	0.260258	1.3353	0.897205	0.639991	1.37282	0.819041	0.268587	0.311997
1.16209	0.464493	1.72393	1.8062	0.345066	1.36196	0.922666	0.241709	0.277144
0.686279	0.365855	1.75364	1.06447	0.491236	1.14272	0.688659	0.299301	0.179877
0.700894	0.322938	1.2922	0.774799	0.328003	0.7443	0.933525	0.217914	0.107285
1.2291	0.784462	1.39109	0.714204	0.36585	0.937834	0.919475	0.418854	0.140644
0.925777	0.288534	1.7283	1.1259	0.49922	0.838924	0.899234	0.265583	0.15336
0.71457	0.213864	1.48876	1.0653	0.381133	0.536123	0.831657	0.293686	0.104656
0.823308	0.330142	1.34254	0.799636	0.358961	1.26433	0.732296	0.335107	0.199949
0.713772	0.390029	2.21108	0.812805	0.304854	1.1689	0.900858	0.297338	0.427395
0.746251	0.25595	0.809077	0.624242	0.370798	0.900072	0.592508	0.273805	0.305763
0.6464	0.232943	0.790613	0.766738	0.480654	0.45749	0.813226	0.261149	0.134898
1.09691	0.241393	0.655794	0.669887	0.330497	1.34289	0.673055	0.419964	0.10152
0.842832	0.244015	0.744962	1.5045	0.39744	1.16016	0.905839	0.251949	0.144757
0.705574	0.186978	0.417882	1.37685	0.482376	1.00519	0.78601	0.323628	0.380123
0.959312	0.297234	1.39623	1.73077	0.452261	0.95934	0.580558	0.243645	0.167562
0.836266	0.263713	0.788954	1.54526	0.606147	1.20069	0.679029	0.237822	0.164115
1.18812	0.204659	1.43242	1.00996	0.450776	0.851514	1.36182	0.211957	0.277627
0.685849	0.207863	0.673768	1.43821	0.200233	0.820731	1.11899	0.455989	0.232491
0.826375	0.229574	1.47265	1.19105	0.463473	1.10627	0.996792	0.320594	0.13348
0.953491	0.241782	0.9378	1.14363	0.583794	1.31765	0.81422	0.35964	0.241786
0.860472	0.155026	1.1189	0.802154	0.465255	0.423058	0.754052	0.233137	0.681764
1.02928	0.269422	1.67536	1.38267	0.516449	0.903563	0.638301	0.258152	0.111804
1.09308	0.230196	1.17572	1.06642	0.407785		0.767997	0.40278	0.272398
0.778111	0.347336		1.00255	0.370547		0.782335	0.306904	0.150576
0.997495	0.329814		0.98093	0.50673		0.812272	0.232693	0.230069
0.756629	0.245318		1.08503	0.37725		0.622439	0.252348	0.235572
1.12316	0.222799		0.875055	0.497676		0.727209	0.389764	0.282104
0.884806	0.280302		0.956529	0.365007		0.840045	0.405985	0.0923509
0.60576	0.301935		0.743958	0.408608		1.21892	0.330077	0.23502
0.66168	0.293457		1.06987	0.208934		0.857976	0.210853	0.275761
0.732467	0.349937		0.938966	0.377743		0.754385	0.196442	0.2404
0.677961	0.32035		1.81747	0.305512		0.829425	0.279542	0.538594
0.742245	0.227382		0.782702	0.37561		0.897919	0.17705	0.145431
0.633484	0.204805		0.760279	0.369986		0.880307	0.245143	0.18042
0.715746	0.670123		0.942466	0.496768		0.810844	0.244034	0.316015
0.674872	0.574856		0.758684	0.404322		0.711755	0.306921	0.221457
0.895718	0.487464		0.730354	0.714233		0.840783	0.270324	0.0877742
0.956287	0.548769		0.924521	0.423256		0.802882	0.265064	0.286598
0.793175	0.594542		0.657986	0.470572		0.646314	0.294578	0.204534
0.812135	0.618862		0.898106	0.251925		0.88964	0.213563	0.405353
0.745833	0.460291		1.06864	0.602024		1.31798	0.223349	0.120281
0.598972	0.497487		1.00673	0.206307		0.911804	0.261954	0.173559
0.546172	0.422198		0.890957	0.632999		0.818167	0.276567	0.208377
0.699314	0.572572		1.04893	0.388905		0.849302	0.24024	0.106362
1.22648	0.720296		0.656318	0.362195		0.855469	0.252987	0.165949
0.829013	0.656931		0.67983	0.437978		0.91101	0.220742	0.518171
1.07003	0.392625		1.08825	0.528314		0.687255	0.290529	0.30557
1.85607	0.805171		0.869876	0.496517		0.980653	0.277847	0.166863
1.45349	0.646301		0.752831			1.17693	0.321559	0.200344
1.20404	0.591936					1.54405	0.229197	0.29062
1.05975	0.54579					0.526889	0.180697	0.281594
1.05614	0.66913					0.67386	0.216319	0.165488
1.16844	0.614184					1.10956	0.253761	0.177798
0.895241	0.648178					0.861115	0.216696	0.324057
0.831753	0.630343					0.748382	0.243213
0.998325	0.60464					1.09982	0.208297
0.984134	0.441646					1.2951	0.120407
1.33202	0.569619					1.11431	0.181558
1.3249	0.395796					0.815549	0.262994
1.63974	0.740153					0.916421	0.416487
1.00396	0.61361					1.17311	0.234548
0.821945	0.465364					0.89289	0.191539
1.01372	0.477688					1.12383	0.235082
1.29469	0.393144						0.23725
1.3721	0.584345						0.334328
1.4707	0.57248						0.280023
0.934493	0.526472						0.207327
1.58065	0.616737						0.229006
1.01589	0.333132						0.21676
1.09558	0.364835						0.20709
0.893896							0.251215
1.15621							0.237944
1.87848							0.305311
1.45395							0.260215
1.56464							0.195667
1.64818							0.208716
1.39372							0.380586
1.50152							0.219664
1.49633							0.235058
1.41775							0.163902
1.9863							0.184389
1.11104							0.163604
1.56424							0.173636
1.10858							0.217781
1.25973							0.290694
1.49632							0.21964
							0.260481
							0.274947
							0.225372
							0.339153
							0.195603
							0.241331

## Sheet: Replicate 3
crOR10A7 mock	crOR10A7 3h	crOR10A72 4h	crRBBP5 mock	crRBBP5 3h	crRBBP5 24h	crCSA mock	crCSA 3h	crCSA 24h
0.647757	0.133276	1.08631	0.981553	0.221467	1.26805	1.12287	0.106254	0.306386
0.665376	0.117038	0.701747	1.13413	0.214023	1.38997	1.3219	0.230582	0.300303
0.660767	0.149768	1.27503	1.19624	0.259224	1.65932	1.41088	0.233958	0.189817
0.635387	0.13084	1.03894	1.15033	0.272668	0.977621	0.602259	0.215746	0.16368
0.725329	0.0748169	0.915348	1.01361	0.352324	1.07098	1.2679	0.174101	0.405723
0.546776	0.196485	0.865023	0.91142	0.243124	1.79111	0.808641	0.22503	0.194426
0.779429	0.136795	1.27491	1.09142	0.236013	1.33269	1.54242	0.211627	0.172253
0.906977	0.163965	1.01368	1.07021	0.198935	1.67054	1.62312	0.170231	0.186973
0.727352	0.169055	1.36018	0.998077	0.231662	1.49289	1.21924	0.17245	0.30427
0.962719	0.0944073	1.01597	0.77782	0.236141	1.31265	0.554438	0.325872	0.25418
0.813635	0.194977	0.998392	0.855069	0.242119	1.45528	1.16689	0.144057	0.366231
0.589784	0.0927491	0.982471	1.02619	0.199662	1.58937	1.2962	0.241086	0.299263
0.835036	0.181395	1.1557	1.1918	0.171804	1.22072	1.52207	0.223479	0.576522
0.706094	0.188171	1.44162	0.776284	0.232464	1.50954	1.06542	0.106908	0.285932
0.647107	0.124346	1.38615	0.971561	0.239765	1.47765	1.05572	0.17588	0.109675
0.783023	0.153208	1.30235	0.800912	0.239227	0.820292	1.64106	0.144737	0.317735
0.95685	0.188742	1.2273	1.14126	0.17266	1.46591	1.5111	0.215643	0.339694
0.647355	0.204826	1.45175	1.23812	0.336848	1.23193	1.23572	0.117534	0.444923
0.757822	0.103214	1.17731	0.958259	0.214124	1.40752	1.40656	0.175272	0.467147
0.88371	0.115341	0.978783	0.750139	0.194533	1.53381	1.26665	0.130294	0.492904
0.588643	0.152154	1.35695	0.691491	0.276612	1.13295	1.3779	0.141744	0.224816
1.11956	0.164177	0.567007	1.24617	0.276246	1.07349	1.48494	0.179613	0.134775
0.809885	0.137012	1.20356	0.960529	0.251159	1.40299	1.63736	0.129064	0.398297
0.812661	0.129309	1.14644	1.16415	0.247242	1.30111	1.18878	0.223468	0.467661
0.931772	0.0791369	1.06708	1.12999	0.211387	1.90157	1.46167	0.279298	0.157111
0.907077	0.166423	1.13125	1.2372	0.374879	1.04735	1.35213	0.214075	0.380474
1.03375	0.11134	1.43994	1.35948	0.363617	1.55242	1.44034	0.322316	0.223765
0.834806	0.16544	0.791047	1.5284	0.229069	1.04313	1.53452	0.141424	0.325689
0.920651	0.108362	1.32872	1.88334	0.246792	1.27759	1.89348	0.160858	0.154124
0.92209	0.0718792	1.33021	1.89613	0.250572	0.651622	1.48512	0.102838	0.268685
0.57559	0.157795	1.08072	1.64505	0.410555	0.902953	1.59069	0.110303	0.46324
0.61342	0.171421	0.839406	0.0468014	0.238958	1.21043	1.43715	0.151971	0.327448
0.669509	0.192662	0.943416	1.51618	0.231364	1.23799	1.38309	0.18836	0.347996
0.628999	0.167673	1.29721	1.40103	0.158709	1.60194	1.11918	0.217085	0.272287
0.739986	0.120685	1.20804	1.42307	0.285883	1.23536	1.45337	0.156369	0.598256
0.738047	0.226273	0.989693	1.17263	0.160589	1.40978	1.44837	0.136726	0.126382
0.780414	0.218334	0.624998	1.70418	0.266223	1.46677	1.55702	0.218267	0.42835
0.71712	0.138079	0.892379	1.33183	0.214168	1.95092	1.80978	0.169397	0.333808
0.731695	0.0621057	1.20547	1.37015	0.235817	1.29105	1.33303	0.126565	0.325246
0.928109	0.217522	1.27224	1.57149	0.246896	1.04136	1.03885	0.163254	0.15463
0.830921	0.142848	0.541988	0.682937	0.273243	1.36602	0.987857	0.126787	0.144968
1.10541	0.112641	1.19046	0.774529	0.228225	1.30315	1.54275	0.149812	0.177714
0.751395	0.121821	0.849675	0.776456	0.107084	0.403528	0.947688	0.132785	0.454738
0.707985	0.24569	1.22947	0.747454	0.126109	1.17356	1.37002	0.131337	0.134318
1.01379	0.146514	1.19396	0.640041	0.138156	1.37173	1.10215	0.130723	0.266975
0.87148	0.168875	1.2101	0.866245	0.183335	1.29776	0.7511	0.128618	0.850451
0.917444	0.165084	0.115047	1.06315	0.221266	1.66732	1.03804	0.148021	0.369878
0.799972	0.148847	0.907237	0.78121	0.108248	2.46425	0.761661	0.0937761	0.762472
1.16992	0.166542	0.950694	0.762359	0.246913	1.35999	0.576416	0.116857	0.717589
0.909	0.16125	1.24217	1.06415	0.18291	0.227042	1.21248	0.154233	0.188975
1.00335	0.277362	0.763264	1.16104	0.2499	1.68393	1.20362	0.142592	0.874726
1.10258	0.176612	0.931252	0.621924	0.233557	1.29425	1.24697	0.212004	0.269485
1.06534	0.166122	1.11081	0.911021	0.294982	1.48249	1.1473	0.118691	0.230873
1.16536	0.205406	0.758301	0.681671	0.172891	0.892593	1.01608	0.13337	0.413194
1.19732	0.141758	1.28492	0.704464	0.144191	1.76411	1.06202	0.118545	0.309419
1.07007	0.237164	0.241012	1.05975	0.199409	0.513464	1.08415	0.119868	1.0051
0.965328	0.209525	1.14818	0.679079	0.232729	1.99124	0.730403	0.105537	0.207521
1.35618	0.151283	1.19228	0.647571	0.200824	1.42517	0.720539	0.111348	0.588714
1.1519	0.134106	0.830614	0.810673	0.200207	1.29413	0.903028	0.186981	0.572841
0.940175	0.151766	0.520336	0.664317	0.222159	1.46041	0.742061	0.129649	0.332138
1.21648	0.145464	0.961362	1.0279	0.228161	0.222803	1.10769	0.145394	0.868035
1.33111	0.143612	1.32186	0.803352	0.129169	1.58204	0.780284	0.172436	0.945806
1.39942	0.199081	0.791476	0.760245	0.151979	1.24426	0.763466	0.138317	0.220832
1.26845	0.221055	0.931298	1.07568	0.129213	1.41871	1.26032	0.141821	0.401801
0.97855	0.095956	1.10753	0.909819	0.126819	1.38191	0.86677	0.188386	0.379288
0.802388	0.107577	1.24036	1.10512	0.180467	1.42041	0.912301	0.151325	0.306386
0.69711	0.192076	1.08144	0.772296	0.102396	1.13717	1.19437	0.170168	0.712286
0.778915	0.215243	1.11668	1.03284	0.119239	1.09846	0.693925	0.213235	0.329739
1.12245	0.14473	0.715496	0.899157	0.191387	1.0047	0.472253	0.199027	0.741156
1.08049	0.142016	1.08924	0.952219	0.0963846	0.581473	0.448989	0.207372	0.353788
0.803458	0.159478	0.973398	0.949481	0.169809	1.11279	0.490234	0.457574	0.449909
1.40302	0.146042	0.962416	1.44103	0.246479	1.75014	0.692334	0.314217	0.576048
0.949422	0.0980179	0.669824	1.09579	0.15719	1.37389	0.792536	0.295365	0.371063
1.01983	0.0950619	1.12364	1.11266	0.196413	0.936262	0.856268	0.300706	0.700836
0.797546	0.116568	1.12832	0.69208	0.206279	1.62406	0.705352	0.256262	0.431591
1.07781	0.103328	1.26243	0.99872	0.240223	1.26587	0.559107	0.304787	0.709207
0.928214	0.0916725	1.7961	0.904238	0.236432	0.663481	0.791425	0.2812	0.313851
1.20168	0.109021	1.13863	0.793356	0.19986	1.20172	0.834786	0.235751	0.300303
1.29283	0.0760577	1.05873	0.750628	0.241202	0.0925382	0.769712	0.212367	0.414159
1.6917	0.138747	1.48196	0.861199	0.128479	0.138059	1.0961	0.23235	0.364189
1.02057	0.111388	1.49047	0.732842	0.162546	1.65052	0.750066	0.17411
1.13587	0.0441667	0.346053	1.07507	0.142227	0.987201	0.678675	0.179299
1.05904	0.177538	1.63441	0.797156	0.241749	1.27905	1.017	0.24928
1.02596	0.0843532	1.34531	0.914263	0.119309	0.213029	0.755867	0.142937
1.12621	0.0676596	1.15943	1.0958	0.147046	0.529534	0.579472	0.19195
0.775239	0.0932897	0.869981	1.28894	0.246843	1.00719	0.702841	0.17361
1.29159	0.13084	0.927261	0.985043	0.201745	0.901392	0.632195	0.167804
1.08488	0.111459	0.857833	0.833035	0.181717	0.985731	0.796923	0.221886
0.941961	0.148318	1.05837	1.03903	0.258245	0.985942	0.623219	0.136043
1.19403	0.100707	1.38094	1.37935	0.229069	0.602176	1.04517	0.134176
0.989759	0.126479	1.21779	0.696067	0.0957718	1.35868	0.831468	0.201817
0.996074	0.111021	0.975738	0.66396	0.148406	1.12166	0.751537	0.165436
0.936989	0.128144	1.29154	0.72426	0.221266	1.21054	1.21432	0.160398
1.18403	0.0967817	1.44363	0.700311	0.255519	1.22084	0.888411	0.217242
0.949563	0.167707	1.01697	0.932257	0.253821	1.1857	0.734616	0.244887
1.05423	0.159968	1.30072	0.797685	0.143354	1.06263	1.05744	0.153601
0.908615	0.15548	0.973565	1.11447	0.295174	1.19547	0.23179	0.205085
1.33083	0.155847	1.39493	0.888056	0.218046	1.23219	1.06469	0.139807
1.19923	0.128189	1.27509	0.921555	0.228161	1.33206	0.935639	0.20198
0.923014	0.106966	0.823187	1.04213	0.183315	1.18157	0.876591	0.172347
1.6364	0.121349	1.18914	0.965716	0.2403	1.80683	0.867335	0.155858
1.69718	0.0803823	0.160762	1.11954	0.180467	1.54913	1.00056	0.152847
0.869032	0.154239	1.36828	1.72738	0.298901	1.63546	0.702778	0.23803
1.43617	0.122371	0.919499	1.03331	0.129903	1.90933	0.9859	0.288394
2.01872	0.084481	1.88482	1.35511	0.263725	1.62539	0.769027	0.19941
1.40176	0.144794	0.320519	0.733919	0.240223	0.115974	0.636744	0.157914
1.79258	0.107869	2.45198	1.04525	0.122406	1.40503	0.691889	0.110369
1.29127	0.137349	0.447282	1.17263	0.19986	1.39538	0.790063	0.266983
1.66346	0.148149	1.08493	1.44775	0.241202	1.40752	0.651178	0.14974
1.32402	0.109497	1.43728	0.682937	0.338089	1.6346	0.772588	0.129792
0.702522	0.124369		1.06415	0.176156	1.29379	0.766256	0.133373
1.0359	0.1649		0.911021		1.53381	0.969173	0.123569
1.01961	0.0595488		0.704464		1.13295	0.823051	0.171654
1.18224	0.198374		0.984796		1.2639	0.809834	0.305775
0.867372	0.0844285		1.11266		1.07349	0.815795	0.156966
0.981294	0.126054		0.742406		1.40299	0.895391	0.23095
1.11791	0.0390028		0.940313		1.04735	0.713796	0.164939
1.44222	0.143051		0.732842		1.7073	0.737029	0.138514
1.08175	0.0646238		0.943979		1.27759	0.684903
0.790938	0.15212		0.938722		1.23536	0.616039
1.32969	0.0784161		0.833035		1.95092	0.804939
0.772408	0.132876		0.66396		1.29645	0.864428
1.23444	0.151504		0.523209		1.36602	0.794364
1.12477	0.0672696		0.598761		1.55138	1.43509
1.25882	0.115989		0.610118		1.32797	0.956196
1.01691	0.139201		0.893104		1.52897	0.726665
1.01302	0.0248181		0.932323		1.21728	0.87951
1.76001	0.0562461		1.78283		1.19365	0.763258
0.815206	0.0552448		1.83091		1.65052	0.911727
1.04181	0.143428					1.03497
0.944556	0.10929					0.665969
0.993629	0.129535					1.08299
1.07397	0.0690167					0.73784
0.68556	0.126889					0.813242
1.10431	0.159236					0.759157
0.791148	0.126492
0.943177	0.214301
0.902862	0.0926693
0.895821	0.144429
	0.0669092
	0.108124
	0.0547362
	0.0999065
	0.130237
	0.0839906
	0.106932
	0.178594
	0.124832
	0.111153
	0.111605
	0.19761
	0.0688798
	0.15423
	0.112647
	0.0638095
	0.0476085
	0.110966
	0.105228
