# Supplementary material for: PAF1C restores transcription after DNA damage independently of promoting histone mark deposition
Source: EMBO Rep. 2026 Apr 8;27(10):2731–48. doi: 10.1038/s44319-026-00761-0 (PMC13219636; doi:10.1038/s44319-026-00761-0)
Supplement: Supplementary file 3 — Source data Fig. 2 [file 44319_2026_761_MOESM3_ESM.zip › Figure 2/2E/Quantification IF H3K4me3 crRBBP5.xlsx]

## Sheet: Replicate 1
crOR10A7 mock	crOR10A7 3h	crOR10A7 24h	crRBBP5 mock	crRBBP5 3h	crRBBP5 24h	crCSA mock	crCSA 3h	crCSA 24h
1.20576	1.09137	1.13525	0.0785599	0.0399338	0.136897	0.886568	1.0747	0.603816
0.785633	0.616349	1.28127	0.0768569	0.0507557	0.561038	1.01485	0.690942	0.976767
1.15999	0.484717	1.4764	0.0719368	0.0286935	0.088034	0.728857	0.817914	0.644638
0.79864	0.90631	0.922104	0.11424	0.0309264	0.093089	1.09645	1.37492	0.857739
0.883217	0.637927	0.766068	0.0934869	0.0349173	0.711491	0.993277	1.90093	0.799289
1.03356	0.705756	1.75971	0.0588531	0.038224	0.0750301	1.09359	1.29575	0.9737
0.959219	1.14448	1.31127	0.0606249	0.0339124	0.0769161	1.14785	1.0154	0.755186
0.659521	1.29192	1.05878	0.0645483	0.0325674	0.0418873	1.14655	0.67042	0.709796
0.85057	0.491823	0.366487	0.0955147	0.037175	0.451139	0.973237	0.76405	0.65202
0.686947	1.08706	0.739474	0.0989054	0.0334746	0.103731	0.906718	0.720405	0.873681
1.38692	1.62134	1.26708	0.0840871	0.0562884	0.0622122	1.22583	1.33864	1.25186
0.62554	1.43989	1.06109	0.0590706	0.0433727	0.0835709	1.0499	0.667734	1.00236
0.99642	1.13869	0.629894	0.099222	0.0311068	0.0541464	0.948873	0.860687	1.18324
1.18448	0.770778	0.679661	0.0705588	0.0386412	0.0879761	1.44765	0.823317	0.728601
0.957839	0.883619	0.685896	0.0795813	0.0397631	0.0846447	1.46075	1.62805	1.11624
0.835923	1.12368	1.42605	0.0620938	0.0350275	0.0898539	1.1845	0.858937	1.30098
1.09365	0.964943	0.574149	0.0781634	0.0614206	0.0770813	1.55515	1.708	0.849432
0.66531	1.00763	1.15622	0.0673801	0.164141	0.097314	1.11765	1.30942	1.43831
0.888679	1.05519	1.09768	0.0868184	0.0740816	0.0905147	1.28519	0.862758	0.735504
0.952155	1.07637	0.881747	0.062727	0.0238009	0.0700701	0.69765	0.998992	1.18346
0.966493	0.997888	1.47768	0.064273	0.124814	0.0774599	1.31905	0.733692	0.845943
1.14775	0.708969	0.673355	0.06602	0.0408479	0.0919767	1.2931	0.777121	0.84063
1.13502	0.892561	1.41483	0.0657942	0.0176776	0.0875563	0.997462	1.13172	0.538876
1.08166	0.797884	1.04656	0.207688	0.0336949	0.0939301	1.48501	0.653795	0.963387
0.787251	1.05593	1.02173	0.0628165	0.0250825	0.036846	1.42268	0.80529	0.768477
0.726381	0.732808	0.472861	0.10484	0.0234127	0.0927159	0.845738	0.742874	0.767825
0.676218	1.06255	1.39358	0.0590183	0.0202395	0.115304	0.837274	1.04031	0.954213
1.09037	0.989467	1.4737	0.0669354	0.0579459	0.181431	0.977636	1.10705	0.936178
1.11627	0.932034	0.618358	0.0609085	0.0331772	0.0882928	1.0355	0.768418	0.965798
0.703188	0.755424	1.68432	0.069569	0.0657075	0.616575	0.653812	0.760728	0.937965
0.818366	0.56725	0.973401	0.0598416	0.0390968	0.0719175	0.784167	0.613622	0.949242
1.41456	0.625332	1.79061	0.0765541	0.0409126	0.127304	1.03327	0.629432	0.809788
1.03592	0.588359	0.557095	0.101842	0.0790073	0.0657295	0.820228	0.987435	0.47277
1.15493	0.838963	1.19484	0.0659855	0.0332516	0.122994	0.65213	0.726941	0.799203
0.651966	1.23429	1.31226	0.0735723	0.0466092	0.0771997	0.636748	0.719489	0.967828
1.05032	0.571754	0.782125	0.094719	0.0466698	0.815871	0.846157	0.87506	1.18046
0.945337	0.639747	1.29542	0.0920552	0.499633	0.0934401	1.06077	0.897282	0.566688
1.05238	0.656335	0.942004	0.0873401	0.289412	0.0787017	0.736613	0.942018	1.02336
1.16116	1.02603	0.586912	0.072069	0.0282667	0.117679	0.590212	1.04707	0.522977
1.08605	0.913049	1.01423	0.0783781	0.0481043	0.106147	0.788658	1.04079	0.885514
1.23991	0.874353	1.74946	0.0719134	0.33391	0.0975026	0.752984	0.959282	0.840473
0.918577	1.34678	1.73847	0.176018	0.0476734	0.0451527	0.914909	0.638723	0.95044
1.4098	0.870508	1.82807	0.0454666	0.032365	0.0983134	0.88211	0.872164
0.988123	0.818886	0.691956	0.123305	0.048392	0.11686	0.821213	0.951585
1.41358	0.576505	0.791507	0.697415	0.0368612	0.108027	1.34512	0.938294
1.2354	0.954961	1.23928	0.0541532	0.0528757	0.0767633	0.965355	0.964712
1.0649	1.18648	1.16677	0.0516973		0.0986273	1.34638	1.05015
1.16709	0.704389	1.17697	1.64905		0.0500027		0.873367
1.48848	0.691868	0.702642	0.115659		0.0662815		1.10189
1.02356	0.756326	1.47025	0.0760998		0.0585819		0.498933
0.794013	0.681483	0.526403	0.0592826				0.786276
0.714631	1.02195	1.22692	0.050841				0.516929
0.772044	0.843498	1.07224	0.0370098				0.623987
1.12411	0.960846	0.987762	0.0400674				0.612281
0.802161	1.78706	1.26484	0.0368364				0.619717
1.14386	0.758587	0.905553	0.0749145				0.816383
1.31172	1.3955	1.33356	0.0602325				0.903367
1.41291	1.75827	1.65333	0.121214				0.691297
1.49986	0.731835		0.0769864				0.585359
1.20739	1.56467		0.0677848				0.501948
1.06288	0.881755		0.0943693				0.750963
0.957973	1.08699		0.0595828				0.659343
1.30244	0.801517						0.669306
0.907146	1.62677						0.783366
1.13723	1.21829						1.03122
1.08512	0.949948						0.712799
1.29159	0.899408						1.03673
1.58894	1.05273						1.00856
0.826113	0.757434
0.701978	1.01652
0.898185	1.19412
0.917555	1.09106
1.11604	0.937996
0.844371
1.09394
0.814285
0.855614
0.709291
0.727351
0.863207
0.608665
0.802644
0.982557
0.906888
0.819433
1.03489

## Sheet: Replicate 2
crOR10A7 mock	crOR10A7 3h	crOR10A7 24h	crRBBP5 mock	crRBBP5 3h	crRBBP5 24h	crCSA mock	crCSA 3h	crCSA 24h
0.641804	0.754658	0.90287	0.0404339	0.00308883	0.00957277	0.749259	0.852461	1.09633
0.716653	0.629595	0.925932	0.0286958	0.0550148	0.0128697	1.62877	0.98074	1.21743
0.73039	0.640873	0.525006	0.0222911	0.0122548	0.0189859	1.84728	1.03415	0.513986
0.878258	0.818818	0.64174	0.0436611	0.00946516	0.0132269	1.43207	0.864136	1.4946
1.18406	0.935257	0.969055	0.0222202	0.0347789	0.0150397	0.763913	1.01738	0.645414
0.951992	1.38673	1.03083	0.197548	0.0548894	0.0214314	1.38816	1.18447	1.39429
0.944093	0.959383	0.625023	0.516373	1.18153	0.0218276	2.03359	0.860674	0.482983
1.18988	0.707845	1.17341	0.032305	0.0265578	0.0295343	1.87378	0.883496	0.455874
1.1539	1.01579	0.824661	0.0260789	0.0265176	0.0466021	1.76596	0.759853	0.572564
0.96035	0.957938	1.40964	0.0304176	0.011155	0.0116387	1.72127	1.17701	0.630807
1.30358	0.8791	1.80274	0.0317279	0.011634	0.108523	1.7786	0.690804	0.54918
1.04181	1.30723	0.373202	0.029092	0.0153093	0.648454	0.890235	1.00876	0.487528
0.828252	0.948015	1.37717	0.0379304	0.0169625	0.0181439	1.02483	0.812778	0.438089
0.847646	0.857514	0.888114	0.633565	0.00977262	0.0148765	1.70768	1.0533	0.334751
0.555073	0.900116	0.611828	0.0211263	0.0126557	0.0296986	0.80902	1.18011	0.433438
1.02648	0.702948	0.668157	0.0180824	0.0152171	0.0192898	0.76075	0.760568	1.05147
0.923209	0.799132	0.918215	0.041549	0.0084186	0.0226518	1.72772	1.03554	0.811235
0.882783	0.872432	0.602549	0.031625	0.0311922	0.0126462	1.04323	0.777153	0.83267
0.723097	0.878763	1.86585	0.0132694	0.0132966	0.0218453	1.03927	0.860999	0.485566
1.5629	0.909284	1.19148	0.0155529	0.0138867	0.0684994	1.22305	0.762505	1.11886
1.21639	0.661675	1.27045	0.0275996	0.0271633	0.0243961	1.10431	0.917762	1.08627
0.904314	0.920736	0.804139	0.0228635	0.0117014	0.0257927	0.878106	1.03862	0.872487
0.75187	1.06868	0.720672	0.0472891	0.653292	0.0142805	1.30213	0.655663	0.875678
0.786632	0.717257	0.944877	0.0185696	0.0146081	0.0165971	0.74865	0.566315	1.59968
1.08842	0.720304	0.777839	0.0138938	0.0296241	0.0923917	0.855087	1.01881	0.93301
0.723557	0.981036	0.800624	0.0149652	0.0127432	0.0121957	0.969231	1.13163	0.68801
0.965042	1.13709	0.824015	0.0206497	0.00769724	0.0482375	0.746243	0.779427	0.847674
0.811725	0.967668	0.770327	0.021584	0.0576211	0.0232928	0.810728	0.85376	1.0871
0.884082	1.20403	0.866912	0.0306104	0.0310539	0.106698	0.786585	0.791655	0.719107
0.869844	0.817327	1.3991	0.0145927	0.798826	0.0195653	0.604627	0.791312	0.754022
1.06426	1.73028	1.30574	0.197907	0.00536643	0.0400448	1.25051	0.691191	0.436088
1.20633	1.0919	1.58088	0.244536	0.0105708	0.0234418	1.17433	0.721035	0.890178
0.895549	0.662047	0.736514	0.148829	0.0151331	0.0165948	1.45167	1.12353	1.28784
0.846142	0.928308	0.358959	0.0219837	0.0247213	0.0144354	1.17295	0.849894	0.698265
0.968271	1.26664	0.686099	0.0294006	0.00964018	0.0578351	1.42997	0.887924	0.704487
0.812891	1.23282	0.673501	0.0115181	0.00927713	1.02887	0.99126	0.776139	1.01791
0.873443	1.4608	0.968955	0.0167071	0.00846827	0.0224508	0.844528	0.758175	0.910028
0.883488	1.07468	1.61445	0.0328809	0.00649695	0.0157067	1.01957	0.674648	0.906491
0.964033	1.13703	1.16602	0.0207041	0.0112567	0.0148671	1.08129	0.84502	1.35822
1.08861	0.723063	1.25603	0.0123979	0.0241915	0.0197463	0.891738	0.926924	0.67211
1.17154	0.712194	1.57271	0.0448519	0.0118657	0.016875	1.2209	0.847621	0.943041
1.0514	1.30593	1.63074	0.0197782	0.0104254	0.0216194	0.773877	0.844361	1.44208
0.673655	1.50998	1.36802	0.0709863	0.00892473	0.0250311	0.947922	0.683191	1.02151
1.29524	2.08599	0.907954	0.0468031	0.0116422	0.0355677	1.31471	0.735844	0.6699
1.12618	0.785732	1.54294	0.0221575	0.00506724	0.0224555	0.674394	0.843158	0.872721
0.964265	0.872873	0.806899	0.0225087	0.105928	0.0239384	0.745893	0.864224	0.548144
0.838545	0.881991	1.08787	0.0172156	0.0423898	0.0191775	0.673565	0.762199	0.890547
0.771545	0.970164	0.963478	0.0206911	0.00895666	0.0136869	0.871216	0.624705	1.34005
0.680428	0.619378	0.787137	0.0220345	0.0203778	0.0195819	0.727492	0.795674	1.27383
0.682673	0.796926	1.40041	0.0164127	0.0214172	0.0327508	0.761195	0.782097	0.625909
0.717084	0.980031	0.929641	0.0157433	0.117169	0.0170595	0.663137	1.23039	0.697406
1.01072	1.0933	1.06373	0.00643664	1.07642	0.0110368	1.01818	1.32886	0.752389
0.775666	1.08092	0.463038	0.0215591	0.0133865	0.0322376	0.891501	1.06714	0.759416
0.835685	1.09725	1.05595	0.00884195	0.0638118	0.795078	0.62273	1.05179	0.438071
0.767812	0.996074	0.734841	0.0121768	0.0236996	0.0153259	0.923925	1.53093	0.593865
1.10454	1.24886	1.20602	0.0368153	0.0139813	0.618803	2.0173	0.565955	1.20564
1.07339	0.75422	0.495295	0.0179571	0.0623513	0.0226908	1.9393	0.94463	0.845275
0.921156	0.96098	1.18942	0.042592	0.0214492	0.019084	1.45167	0.71613	1.13897
0.844461	0.838454	0.986117	0.0338459	0.0161028	0.0294728	0.787894	1.04257	0.538937
0.793187	0.979183	1.06457	0.0445113	0.704135	0.0158048	0.910422	0.942223	1.55713
1.26868	0.687883	1.16017	0.585106	0.0279083	0.0157256	1.13327	0.911064	0.567822
0.943057	0.900129	0.862993	0.0334036	0.00521861		0.769989	0.962109	0.810444
0.923734	1.26229		0.589405	0.0234181		0.944374	1.44733	0.552109
1.17607	1.25503		0.0322873	0.00168041		1.05505	0.764388	0.596786
0.999525	0.770583		0.0255845	0.529385		0.559343	1.2719	0.607048
1.10096	0.710188		0.0301232	0.00610907		1.01956	0.923648	0.734409
1.01964	1.23768		0.0562907	0.00897913		1.00284	0.865272	1.05059
0.809716	1.11883		0.0406101	0.0230101		1.02092	1.17175	0.755522
0.65717	0.830129		0.0377849	0.0131311		1.13055	0.747682	1.26888
0.756954	0.868853		0.0375059	0.0194908		0.917043	0.615624	0.850977
0.747602	1.26513		0.0393164	0.0162637		2.241	0.735434	0.857571
1.32606	1.11991		0.0340528	0.0354908		1.06571	0.707294	1.13738
0.997699	1.37935		0.0408773	0.0123766		2.32719	0.912238	0.430732
0.617418	1.48901		0.0395931	0.0148813		1.21581	0.681302	1.25899
0.690013	1.03827		0.0301338	0.0143763		1.15	0.681326	0.860311
1.02899	1.03237		0.388057	0.0402813		1.03599	0.92121	0.863318
1.38206	0.986221		0.0781822	-0.00100399		0.850882	0.72516	0.773228
1.32416	1.00143		0.00887625	0.0330583		0.659805	0.777126	0.987342
1.02097	0.944196		0.0201625	0.014115		1.06816	0.512337	0.758834
0.835681	0.699156		0.0152502	0.0354896		1.76768	0.711423	0.806455
0.729456	0.760173		0.0283352	0.0118586		1.05358	0.644849	0.888599
0.633225	0.909963		0.0268463	0.0475919		0.696452	1.65479	0.970138
0.726769	1.00675		0.0242967	0.0178637		1.10702	1.01221	0.656078
1.23221	0.757758		0.0310598	0.0143881		0.80661	0.895709	0.684625
0.618673	1.35068		0.0204463	0.0170891		1.0014	0.697898	1.25301
0.984292	1.08789		0.0209951	0.0116493		0.836869	1.02308	1.03761
1.54964	1.46371			0.0138442		1.40615	0.878961	0.907098
1.18576	1.15666					0.922749	1.03301	0.627934
0.87246	1.23389					1.33491	0.683618	0.846278
0.865173	1.33798					0.858903	0.601293	0.654897
0.920222	1.93573					0.79448	0.718738	0.598782
1.09518	0.913772					1.19015	0.800424	0.692001
0.867507	1.5113					0.814245	1.20063	0.920301
0.795855	0.879077					0.885347	0.755073
0.929165	1.06923					1.2476	0.69159
0.874793	1.02976					1.44733	0.663977
1.48114	0.876078					1.06508	1.10063
1.51445	1.11714					1.05501	0.758714
1.60166	0.754639					0.786489	1.50323
0.78134	1.2587					1.456	1.12333
0.830987	0.977281					0.691711	0.91705
0.920753	0.716688					0.949865	0.988126
1.30466	1.11126						0.958354
1.24862	1.1167						1.40345
1.09441	1.0554						0.871446
1.23699	1.01785						1.04273
1.46158	1.08237						1.00676
0.984372	1.15593						1.18131
1.06755	0.9414						0.684636
0.595637							0.890744
1.16034							1.22042
1.56813							0.778799
1.23373							0.728553
1.16724							0.966869
1.09021							0.88682
1.05162							0.951561
1.27323							0.9285
0.710547							0.961067
1.56859							0.467126
1.59595							0.775817
1.2497							0.562994
1.05866							0.743133
1.04778							0.840863
0.912679							0.94295
1.93067							0.769472
							1.0951
							0.850321
							0.790461
							0.928163
							0.956033
							0.694073

## Sheet: Replicate 3
crOR10A7 mock	crOR10A7 3h	crOR10A7 24h	crRBBP5 mock	crRBBP5 3h	crRBBP5 24h	crCSA mock	crCSA 3h	crCSA 24h
0.59672	0.63231	0.699854	0.561227	0.0146207	0.853005	1.12907	0.622775	0.458749
0.834086	1.42846	0.774266	0.0296405	0.0155146	0.0886149	1.25887	0.817148	0.611278
0.737917	0.730976	1.10523	0.0382912	0.0195717	0.0339106	1.87412	0.962846	0.839939
0.721498	0.740619	0.942945	0.103868	0.0194657	0.0724126	0.743646	0.67634	0.645502
0.560046	0.857567	1.55946	0.0592878	0.0317327	0.0526989	1.79029	0.913307	0.586151
0.674857	0.968604	0.986269	0.029432	0.0193113	0.0958723	0.496598	0.673125	0.808246
0.575911	1.41678	1.06288	0.0763051	0.0197273	0.089422	1.56661	0.741264	0.890527
0.669998	1.06166	1.13893	0.138485	0.0567041	0.0833855	1.26569	1.08049	0.728191
0.625175	1.06236	1.2939	0.360809	0.0334439	0.444383	0.972226	1.34224	0.86228
0.792203	0.640414	0.68888	0.0243265	0.0199076	0.0974211	0.735469	1.45354	0.4926
1.02527	1.09472	1.23366	0.128187	0.0346095	0.0804444	1.00899	1.13781	0.718194
0.626056	0.795773	1.40394	0.076039	0.0121114	0.0841723	0.899568	0.897312	0.780577
0.717924	1.0445	0.932853	0.0743752	0.0349624	0.0733471	1.11182	0.893868	0.647911
0.583974	0.90724	1.22657	0.0527992	0.0583814	0.382505	0.897124	1.28361	0.449698
0.644074	0.760748	0.791891	0.0927723	0.0460818	0.238578	0.956923	1.25538	0.897693
0.976272	0.799953	0.447781	0.0855656	0.0963311	0.215197	1.23217	0.837996	0.832528
0.934829	0.807543	1.04626	0.0957798	0.0425094	0.306692	0.925868	0.740839	0.780486
0.576697	1.30563	0.846474	0.0870547	0.0224891	0.884697	1.20833	1.19718	1.06515
0.507429	0.764407	0.833042	0.0902382	0.02875	0.0325274	0.978193	0.952414	0.83408
0.852837	0.84664	0.708234	0.106238	0.0181581	0.127309	1.39146	0.618187	0.669024
0.504865	0.850956	0.864398	0.0626448	0.0172642	0.0633178	1.64405	1.0261	0.770998
1.20681	0.947647	0.950593	0.0576126	0.0221317	0.482116	1.12854	0.921791	0.880182
0.568868	0.485846	0.694381	0.0516494	0.0115726	0.0971427	1.22765	1.14636	0.581546
0.632582	0.891128	1.01083	0.108442	0.0182855	0.0426605	0.824248	0.826966	0.513475
0.682616	0.995065	1.31915	0.0601828	0.0483791	0.10633	1.19044	1.1591	0.590927
0.89375	0.957235	0.661958	0.113887	0.00658327	0.10545	0.894009	1.13574	0.63053
0.750563	1.08076	1.1905	0.13048	0.0375077	0.215177	1.00313	0.944149	0.713614
0.537199	0.747117	0.660591	0.0488458	0.176922	0.309945	1.15468	0.832169	0.647786
0.571519	1.12737	0.86322	0.122981	0.0154312	0.154847	1.4507	1.01421	0.845014
0.901462	1.25267	1.08832	0.0599055	0.00494309	0.720674	0.96965	0.818868	0.757725
0.377376	1.13244	1.12331	0.0956457	0.00534553	0.221058	0.982256	0.70677	0.574442
0.689425	0.937628	0.805265	0.0558225	0.019902	0.196909	0.914681	0.950248	0.683031
0.798706	0.92622	0.630951	0.035588	0.0297296	0.184962	1.27352	0.821265	1.0296
0.585881	0.734516	0.834634	0.0307362	0.0465462	0.684269	0.500385	1.29879	0.331008
0.581417	0.761155	1.13792	0.0469926	0.086588	0.167869	1.21611	0.952214	0.681977
0.692663	1.31493	1.06107	0.0935862	0.0329231	0.193968	1.129	1.09115	0.710264
0.659524	0.632767	0.419173	0.0635522	0.0656771	0.0604432	1.0721	0.799756	0.875394
0.673357	0.840862	0.714256	0.162833	0.119619	0.0792326	1.17725	1.15625	0.266086
0.930144	0.580577	0.352288	0.220813	0.0189145	0.169719	0.986382	0.67584	0.605194
0.896218	1.14747	0.587818	0.0946492	0.0306381	0.216796	0.895689	0.946992	0.861908
0.948136	0.81914	1.07311	0.0589146	0.0184873	0.0426515	0.729978	0.990821	1.2274
0.576964	0.743907	0.835825	0.0418049	0.0127675	0.0595245	1.03438	0.989112	0.610876
0.573108	0.918945	0.98556	0.0674898	0.937126	0.155929	1.0438	1.2319	1.271
0.702417	0.838179	1.30566	0.194044	0.0462993	0.0950279	1.47779	0.797634	1.87491
1.06792	0.891675	1.3296	0.115202	0.0487771	0.026864	1.03953	0.796273	0.61338
0.627266	0.778557	1.26467	0.135681	1.07403	0.0729063	0.744052	1.027	1.42984
0.733986	1.27005	0.345729	0.0683048	0.037926	0.0575033	1.08812	0.862088	0.688935
0.45918	0.920207	0.947726	0.0512819	0.0409459	0.0918817	0.696007	0.893156	1.33845
1.0414	0.739338	0.944271	0.08758	0.156969	0.15152	1.9627	0.67617	0.988935
0.952006	0.8001	1.1058	0.0798503	0.0807409	0.0228228	1.25147	0.93266	1.19909
0.732534	0.395196	0.776421	0.0541057	0.0543785	0.0968079	0.986842	0.9143	1.41005
1.42406	0.886343	1.23464	0.0434237	0.144044	0.180422	1.13263	0.906061	0.902037
1.07601	0.882793	0.802794	0.164051	0.574419	0.0923462	0.952155	1.24363	1.46213
0.843389	0.736374	0.841448	0.141026	0.0656061	0.837586	0.847543	0.87189	2.11667
1.08237	0.791146	0.560957	0.0311285	0.0880231	0.0199336	0.894182	1.06732	0.320307
1.27755	0.721091	1.30808	0.194066	0.0288492	0.180357	1.22965	1.02231	0.605023
0.985896	0.925529	0.429724	0.026332	0.0365822	0.0697782	0.812633	0.651267	0.58991
1.24557	0.795278	0.859613	0.169595	0.0428206	0.0294015	0.987387	0.706218	0.537379
1.41203	1.45441	0.682336	0.0264717	0.0924904	0.144922	1.0022	1.14489	0.471299
1.42655	0.827322	0.584593	0.0269801	0.141316	0.0829222	1.01588	0.312896	0.21887
1.11991	0.633697	0.758428	0.045216	0.0752105	0.120603	1.35873	0.777871	0.416026
1.17618	0.791432	1.0994	0.143856	0.816154	0.12625	0.868559	0.906374	0.515153
1.07343	0.961469	0.601807	0.0425681	0.0431813	0.809669	0.977001	1.23118	0.548753
1.40275	1.51628	0.833999	0.0271165	0.916881	0.41358	1.0945	0.902164	0.174731
1.41606	0.810327	1.20585	0.0565259	1.09305	0.0503834	1.19903	0.935665	0.291607
1.20441	0.744684	0.904056	0.0641824	0.0570039	0.107195	1.2264	0.759313	0.592211
0.675061	0.649007	1.02917	0.130523	0.363677	0.00242364	1.38628	0.901838	0.445004
0.868505	1.02196	0.759141	0.0316831	0.160437	0.0221701	1.15422	0.991265	0.510897
1.15254	0.393964	0.775588	0.0550718	0.521926	0.0475416	0.919004	0.595553	0.692729
0.97667	0.272979	1.04022	0.039078	0.0958678	0.0698559	0.675175	0.80736	0.680937
0.72759	0.226379	0.638105	0.0791142	0.121069	0.0123966	0.828922	1.20264	0.330561
1.37912	0.397653	0.593778	0.0247718	0.903241	0.023206	0.874017	0.852789	0.637438
0.976028	0.283987	0.968814	0.0912922	0.0963953	0.0405018	0.907604	1.02587	0.443932
1.05574	0.338749	1.64123	0.238991	0.14095	0.330303	0.825914	0.807226	0.701012
0.754441	0.516116	0.80712	0.0305277	0.166938	0.123514	1.15145	1.32378	0.327511
1.28082	0.147115	0.582626	0.047386	0.0430494	0.144246	0.794697	0.977894	0.185729
0.902814	0.245673	1.3962	0.118039	0.202564	0.0907387	0.962338	0.848305	0.405093
1.40976	0.490397	0.404009	0.150441	0.0958204	0.0237584	1.26479	1.1103	0.386578
1.26504	0.13437	0.726776	0.0297183	0.804971	0.0989193	0.964383	0.694354
1.67792	0.393871	0.884635	0.0724115	0.100532	0.0257728	1.80745	0.860571
0.899141	0.0647629	1.06468	0.0895088	0.136364	0.0500858	0.820711	0.724659
1.08539	0.461292	0.492294	0.891829	0.200793	0.0687817	0.786101	0.638673
1.0115	0.252542	1.40383	0.540007	0.138404	0.0568393	1.00317	0.876307
1.12415	0.504458	0.783958	0.0124192	0.147132	0.0327134	0.802014	0.522353
1.31568	0.562424	0.811405	0.0847731	0.0405491	0.100095	1.03474	0.693688
1.23739	0.156716	0.608679	0.0701411	0.114656	0.0300305	0.97768	0.881279
1.76409	0.869616	0.809456	0.160658	0.0327484	0.116552	0.708928	1.0611
1.0932	0.451359	0.774433	0.015456	0.151415	0.0470805	0.905134	1.04488
0.922473	0.945395	1.08978	0.0651022	0.103939	0.0923225	0.640438	0.660863
1.39438	0.909235	0.59777	0.92867	0.956017	0.0894705	1.23197	0.830591
1.07077	0.896977	0.886776	1.06231	0.176921	0.0348868	1.02253	1.10159
0.963856	0.991579	1.27487	0.0489484	0.196815	0.00533087	0.89031	0.856704
0.94679	0.82085	1.02971	0.0440685	0.201622	0.0694501	1.31384	0.765851
1.36537	0.810086	0.935307	0.100031	0.0568371	0.080246	1.00326	0.771888
1.0674	0.719652	0.900242	0.0569723	0.10393	0.0533617	0.769384	0.905042
1.03265	1.30501	0.818331	0.165309	0.00261753	0.655035	1.4569	0.741432
1.35367	0.816372	0.919091	0.0824453	0.0691446	0.0566601	2.23797	1.00254
1.37634	1.2904	0.932355	0.0671246	0.0805019	0.0677581	1.06589	0.641227
0.918148	0.657916	0.975478	0.113913	0.0973839	0.0320348	1.07892	1.14034
0.837185	0.825394	0.922165	0.171611	0.118887	0.22409	0.804452	0.575582
1.46424	0.605332	1.08942	0.405068	0.0286756	0.161203	0.938892	0.607605
1.45516	0.985124	0.601687	0.0431024	1.33228	0.104753	1.19327	0.710245
0.880213	0.841172	1.19664	0.060149	0.12007	0.0543785	1.02976	1.29876
1.07064	0.857016	0.57189	0.522411	0.110465	0.0144178	0.992561	1.53751
1.83044	0.965322	1.24996	0.0454708		0.0342375	0.871262	0.782317
1.11279	0.806479	0.611457	0.535627		0.0367739	0.899146	1.01131
1.55462	1.06701	1.20641	0.600116		0.0186755	0.91722	0.536085
0.969641	0.803536	0.751798	0.0113685		0.0561089	0.679432	1.07422
1.53359	0.922317	0.724363	0.0285944		0.116486	1.01557	0.875911
1.05466	0.892419	0.442743	0.797676		0.0590567	0.782587	0.901694
0.77509	0.669114		0.00518771		0.0659003	0.711925	0.659993
1.29494	0.662083		0.281348		0.0904118	1.01739	0.689194
0.958687	1.00107		0.0189607		0.0551856	0.884929	0.756997
1.055	0.911601		0.0570603		0.113983	0.894975	0.476065
0.913299	0.726897		0.298023		0.0216944	1.35059	0.691309
1.20178	0.524801		0.00779847		0.0550774	1.01878	1.02561
0.905112	1.22711		0.0441778		0.0396608	0.997691	1.3199
1.28678	0.938534		0.0813598		0.064489	1.16197	1.00429
0.98301	0.866343		0.0340324			0.7845
1.07762	0.650761		0.0502989			0.800333
1.44737	0.976465					0.798341
0.868763	1.16554					0.903716
1.64212	0.626909					0.837203
1.29026	0.884733					1.43587
1.28439	0.897296					0.885662
1.23266	0.590631					0.942804
1.17756	0.562411					1.30181
1.7053	0.717351					0.985338
1.20803	0.908436					1.09713
1.33258	0.788579					1.35378
1.22993	1.04311					0.843564
1.06049	0.792221					1.37167
1.05848	0.94482					1.27428
0.782192	1.29889					0.867115
1.66432	0.994267					1.03967
0.861069	1.33468
1.08541	1.24583
0.974695	1.15248
0.885631	1.07981
	0.777911
	0.769548
	0.863102
	0.903324
	0.64849
	0.734652
	1.06725
	1.00657
	0.925278
	1.10041
	1.32416
	0.700618
	1.24292
	0.851952
	0.721501
	0.801661
	0.814325
	1.23634
