# Supplementary material for: PAF1C restores transcription after DNA damage independently of promoting histone mark deposition
Source: EMBO Rep. 2026 Apr 8;27(10):2731–48. doi: 10.1038/s44319-026-00761-0 (PMC13219636; doi:10.1038/s44319-026-00761-0)
Supplement: Supplementary file 4 — Source data Fig. 3 [file 44319_2026_761_MOESM4_ESM.zip]

Archive with 11 entries (5 files):
- Figure 3/
- Figure 3/3A/
- Figure 3/3A/Western blot crRNF20.tif
- Figure 3/3B/
- Figure 3/3B/Representative images IF H2BK120Ub and EU.tif
- Figure 3/3C/
- Figure 3/3C/Quantification EU intensity crRNF20.xlsx
- Figure 3/3D/
- Figure 3/3D/Quantification EU after crRNF20.xlsx
- Figure 3/3E/
- Figure 3/3E/Quantification H2BK120Ub IF after crRNF20.xlsx
