# Supplementary material for: PAF1C restores transcription after DNA damage independently of promoting histone mark deposition
Source: EMBO Rep. 2026 Apr 8;27(10):2731–48. doi: 10.1038/s44319-026-00761-0 (PMC13219636; doi:10.1038/s44319-026-00761-0)
Supplement: Supplementary file 4 — Source data Fig. 3 [file 44319_2026_761_MOESM4_ESM.zip › Figure 3/3C/Quantification EU intensity crRNF20.xlsx]

## Sheet: Replicate 1
crNC	crRNF20	crCSA
0.774287	0.580699	0.802415
1.08275	0.49221	0.836465
0.947528	0.706633	0.783253
1.09421	0.596673	0.984203
0.831897	0.384902	0.799833
0.790463	0.289286	0.760956
1.29772	0.60224	0.758228
0.934008	0.310526	0.831916
0.873206	0.280091	0.699715
1.09481	0.590218	0.774656
0.933201	0.708604	0.813903
0.835508	0.564485	0.683036
1.13212	0.544602	0.728837
0.907472	0.628507	0.710464
1.0847	0.492667	0.696381
0.874856	0.627547	0.568829
1.03884	0.452224	1.20894
1.54289	0.269539	0.745617
1.04003	0.381705	0.691065
1.06895	0.324028	0.587433
1.09718	0.673326	0.633242
1.10264	0.363813	0.608246
0.976354	0.463856	0.926419
1.14134	0.518513	1.00463
1.09883	0.566521	1.15245
1.05034	0.629024	0.786611
0.98393	0.402437	0.75411
0.842065	0.743618	0.810988
0.909946	0.424726	1.06208
1.39969	0.470015	0.953941
0.738152	0.300374	1.07034
1.13823	0.298033	1.15798
1.14294	0.437649	1.07249
0.779429	0.548343	0.750696
0.716859	0.455006	0.52165
0.977387	0.3504	0.691662
0.973504	0.461277	0.577169
0.98951	0.461679	0.647781
1.22001	0.420495	0.919101
0.926708	0.38557	0.582847
0.781045	0.418856	0.783705
0.984608	0.373907	0.704083
0.947821	0.54922	0.646218
0.719967	0.429799	0.501896
1.10346	0.301251	0.646599
1.03493	0.366784	0.568001
0.787021	0.495052	0.724298
0.847331	0.392635	0.611214
1.00497	0.206803	0.939908
0.65873	0.394194	0.829259
0.906222	0.486307	0.721893
0.683952	0.140525	0.851452
1.22691	0.12081	0.845936
1.46603	0.30799	0.923017
0.885408	-0.02952	1.09255
0.777268	0.828253	0.852192
1.04691	0.521232	0.747042
0.927324	0.53475	0.637765
0.994987	0.400025	0.771584
0.817272	0.5381	0.784963
0.741925	0.475686	0.820735
1.04298	0.388001	0.477199
1.38821	0.262548	0.794116
0.842379	0.2037	0.547509
0.737618	0.296404	0.574408
1.20776	0.285612	0.456971
0.975866	0.428173	0.448791
0.714351	0.360372	0.62374
1.03531	0.463855	0.746805
0.997886	0.27416	0.705956
1.10771	0.387364	0.875317
0.710457	0.211928	0.626955
1.03194	0.233506	0.585375
1.29788	0.18799	0.646326
1.60392	0.290135	0.683666
0.937066	0.559643	0.751347
1.03721	0.244327	0.903696
1.02436	0.42726	0.574603
0.645717	0.239593	0.617608
1.72992	0.297648	0.876816
0.725314	0.186401	0.704548
0.752814	0.394123	0.407066
0.777958	0.369765	0.25999
1.08175	0.272852	0.534091
0.940945	0.265521	0.596872
0.916985	0.158381	0.412147
0.672201	0.360303	0.723601
1.05619	0.269803	0.435297
1.19955	0.297072	0.312748
1.35824	0.198455	0.437475
1.0632	0.385547	0.89195
0.709811	0.195842	0.463258
0.916209	0.390454	0.625403
1.03431	0.128973	0.675942
1.01504		0.504806
1.2599		0.422024
0.873762		0.50537
1.36323		0.273313
1.28135		0.788807
1.33669		0.536338
1.01571		0.497549
1.13109		0.408542
1.04835		0.462785
1.03612		0.433607
1.03212		0.402064
0.837845		0.397438
0.771071		0.502133
0.600688		0.630479
0.835252		0.513764
0.78594		0.488413
0.74132		0.484262
0.859725		0.471011
0.761748		0.449464
1.0251		0.525626
0.766638		0.476594
0.698597		0.573998
0.73821		0.562411
0.711504		0.371432
0.82205		0.650939
1.09811		0.358385
0.741371		0.518756
0.807689		0.45575
1.07574		0.335731
1.06069		0.277871
0.896213		0.451283
1.28627		0.433031
0.891469		0.383817
1.10698		0.326976
1.24562		0.55783
1.44664		0.345833
1.23546		0.406063
1.43928		0.409866
1.11567		0.646725
1.17806		0.377057
1.20853		0.375297
0.975446		0.286183
1.29244		0.28331
1.50286		0.285152
1.15923		0.358879
1.01923		0.377286
0.955096		0.249301
0.790605		0.459855
0.918374		0.497722
1.10504		0.523305
1.29074		0.49944
1.01606		0.429079
1.19654		0.502312
0.976827		0.314024
1.04262		0.956915
1.04108		0.399212
1.17423		0.535997
1.02359		0.445457
0.911267		0.408051
0.915146		0.353258
0.963301		0.47666
1.20242		0.462835
0.849108		0.400104
1.26381		0.315726
0.992515		0.547394
0.897792		0.752254
0.713922		0.501304
0.765238		0.4117
1.13274		0.40719
1.11914		0.497877
1.03055		0.420073
0.796736		0.279522
1.65227		0.150476
1.47148		0.820214
0.833585		0.575626
0.980772		0.430054
0.815727		0.195253
0.874164		0.723453
0.798234		0.307855
0.612998		0.464013
0.916186		0.539736
0.896303		0.546688
0.929187		0.223405
		0.532991
		0.375573
		0.444964
		0.082446
		0.326983

## Sheet: Replicate 2
crNC	crRNF20	crCSA
1.13009	0.592993	0.734056
1.33263	0.50383	0.859583
1.38592	0.662479	0.814107
1.03243	0.6979	0.697834
1.58743	0.797429	1.10136
0.929846	0.818115	0.692737
0.948846	1.04797	0.757862
1.09971	0.998607	0.784499
1.02333	1.18849	0.698588
0.883959	1.08933	1.2779
1.04219	1.38109	1.58372
0.839689	0.8763	0.936636
1.55699	1.25397	0.615182
1.84439	0.843759	1.35925
0.925926	0.62079	0.738986
0.938258	0.678616	1.33279
1.01127	1.30272	0.703724
1.29641	1.34474	0.780449
0.948301	2.00488	0.689747
0.878666	2.86294	1.14446
0.943121	0.909882	1.08309
0.852144	0.745069	0.779057
1.32506	1.42215	0.677393
0.821401	1.32167	0.617732
0.833024	0.951401	0.702023
1.25964	1.18222	0.607983
1.04039	0.951824	0.667299
1.36693	1.98633	0.842582
0.932102	1.20003	0.783895
0.738012	0.851953	0.921712
0.893715	2.36934	0.817611
0.993953	0.98267	0.786298
0.959899	1.2209	0.839941
1.35745	0.669685	0.783283
0.925324	0.765149	0.840952
0.931542	1.606	0.751867
1.07632	1.48552	0.703719
0.764097	0.878414	0.909143
0.859769	1.57184	0.736772
1.03602	1.06275	1.14533
0.840323	1.31595	0.816128
0.984799	0.708569	0.542587
0.979244	1.16495	0.572987
0.587671	0.772813	0.828989
0.712454	1.18579	0.552915
0.847292	1.99676	0.914389
0.774538	1.04479	0.645367
0.741311	2.15347	0.798823
0.700034	0.924299	0.865056
0.93463	0.863512	0.779221
1.12826	0.964399	0.788696
0.713715	1.35547	0.998382
0.851354	1.46029	1.3623
0.969114		1.00902
0.440812		1.07599
1.02273		1.06698
0.924377		0.850974
0.899064		1.03176
0.879459		0.943218
1.44721		0.847735
1.01098		1.16477
0.798442		0.971754
0.908144		0.828673
1.12623		1.36231
1.10631		1.00686
1.10322		0.833929
0.92378		0.765117
1.1098		1.13333
0.831732
1.02552
0.933299
1.19791

## Sheet: Replicate 3
crNC	crRNF20	crCSA
0.84623	0.219444	0.66136
1.25265	0.341272	0.725597
1.26272	0.29376	1.03454
1.17352	0.240411	0.864233
1.35376	0.270507	0.886784
1.28148	0.377728	0.742129
1.18847	0.265377	0.824913
1.51652	0.291463	0.917473
1.59926	0.260375	0.7389
1.21548	0.289552	0.54211
1.78009	0.451555	0.522408
1.36669	0.353093	0.786071
1.9488	0.366939	0.855503
1.30841	0.314311	0.770403
1.25191	0.489468	0.636928
0.960769	0.485981	0.82436
1.06285	0.546515	0.78581
1.1366	0.5147	0.834823
0.906575	0.910575	0.674184
1.12241	0.582359	0.535982
1.21089	0.5731	0.856565
1.33925	0.407296	0.665745
1.39738	0.668708	0.975592
1.04439	0.355918	0.971479
1.3702	0.548283	0.909079
1.43177	0.571145	0.750593
1.13211	0.380933	0.72215
1.39702	0.513515	1.29501
1.19596	0.358999	0.857152
1.038	0.329994	0.996435
1.404	0.410856	0.945101
1.15881	0.469731	0.794407
1.24058	0.3728	1.00754
1.53971	0.483305	0.700404
1.38385	0.404921	0.681062
1.13238	0.464388	0.973178
1.62424	0.294377	0.776462
0.948952	0.433378	0.768369
1.29971	0.486105	1.0722
0.897667	0.293799	0.656447
1.01574	0.372563	0.954932
0.997818	0.404645	0.842087
0.80761	0.53183	0.975296
1.1562	0.394591	0.537439
1.0471	0.412318	0.625867
0.903716	0.480752	0.511826
1.15613	0.432963	0.509357
0.427591	0.448266	0.595504
0.581737	0.627941	0.648838
0.513026	0.682657	0.675009
0.659933	0.445688	0.571861
0.491941	0.355528	0.567392
0.723148	0.516784	0.492035
0.691501	0.473592	0.370242
0.630627	0.37437	0.564834
0.773608	0.890656	0.601824
0.724684	0.90425	0.681215
0.942716	0.978101	0.555956
0.528487	0.915641	0.697688
0.665533	0.692118	0.745818
0.830996	0.603557	1.0385
1.04847	0.620321	0.542846
0.730594	0.620919	0.762804
0.573594	0.370361	0.600269
0.694503	0.31244	0.578438
0.933981	0.15142	0.648137
0.995008	0.641604	0.546421
0.639406	0.29607	0.667493
1.012	0.472027	0.567091
0.692479	0.36765	0.560543
0.90901	0.405657	0.487813
0.579633	0.371823	0.672125
0.785138	0.446641	0.656393
0.725607	0.377348	0.426623
0.909464	0.358421	0.74322
0.722891	0.617917	0.913765
0.77387	0.343173	0.623348
0.637209	0.585475	0.70987
0.652447	0.566726	0.71619
0.906926	0.511525	0.497151
0.673996	0.516246
0.69593	0.422421
0.711998	0.562909
0.934855	0.438677
0.768463	0.421438
0.663138	0.640211
0.867408	0.538501
0.770107	0.330942
	0.299325
	0.480989
	0.321244
	0.56561
	0.644779
	0.72457
	0.636631
	0.339
	0.34299
	0.222718
	0.27704
	0.364984
	0.343015
	0.519505
	0.407454
