# Supplementary material for: PAF1C restores transcription after DNA damage independently of promoting histone mark deposition
Source: EMBO Rep. 2026 Apr 8;27(10):2731–48. doi: 10.1038/s44319-026-00761-0 (PMC13219636; doi:10.1038/s44319-026-00761-0)
Supplement: Supplementary file 4 — Source data Fig. 3 [file 44319_2026_761_MOESM4_ESM.zip › Figure 3/3D/Quantification EU after crRNF20.xlsx]

## Sheet: Replicate 1
crNC mock	crNC 3h	crNC 24h	crRNF20 mock	crRNF20 3h	crRNF20 24h	crCSA mock	crCSA 3h	crCSA 24h
0.774287	0.072752	0.188125	1.46067	0.559084	0.798773	1.35822	0.059507	0.100755
1.08275	-0.02614	0.161918	1.23809	0.313293	0.617126	1.41585	0.202861	0.149903
0.947528	0.140424	0.224065	0.968167	0.513189	1.08874	1.32578	-0.00576	0.192027
1.09421	-0.03783	0.193588	0.727659	0.381563	0.639412	1.66592	0.179206	0.241618
0.831897	0.073267	0.415298	0.781083	0.292716	0.285936	1.35384	0.263012	0.132146
0.790463	0.132651	0.367134	0.704529	0.30412	0.664209	1.28804	0.267323	0.301286
1.29772	0.161437	0.429594	1.48461	0.636811	0.703949	1.28342	0.132083	0.168428
0.934008	0.031846	0.393619	1.41988	0.451476	0.766031	1.40815	0.272448	0.168365
0.873206	0.103802	0.29594	1.23923	0.441889	0.842225	1.18438	0.331157	0.18948
1.09481	0.144188	0.292267	1.57851	0.476918	0.460049	1.31123	0.34243	0.24244
0.933201	0.07451	0.620135	1.1375	0.504264	0.835068	1.37766	0.318506	0.212594
0.835508	0.151882	0.453196	0.677987	0.43259	0.835952	1.15615	0.264945	0.130211
1.13212	0.095059	0.484886	0.960126	0.510309	0.443735	1.23367	0.310859	0.218431
0.907472	0.100445	0.430541	0.815046	0.49464	1.16042	1.20257	0.150643	0.177121
1.0847	0.177085	0.411718	0.91512	0.540368	0.545363	1.17874	0.274596	0.068784
0.874856	0.144033	0.452019	1.16677	0.388927	0.273006	0.962834	0.283516	0.084008
1.03884	0.09888	0.120342	1.30425	0.541042	0.493833	2.04632	0.404534	0.34453
1.54289	0.133065	0.461322	1.425	0.569048	1.04134	1.26208	0.355617	-0.00553
1.04003	0.100698	0.442335	1.01227	0.530351	0.586587	1.16974	0.397099	0.319303
1.06895	0.076477	0.374676	1.06834	0.345665	0.686759	0.994324	0.205539	0.227293
1.09718	0.109499	0.579455	1.18226	0.625548	0.853483	1.07186	0.296984	0.27873
1.10264	0.07161	0.688541	0.755548	0.490944	0.456872	1.02955	0.264639	0.150417
0.976354	0.060484	0.637916	0.749661	0.469587	1.06841	1.56811	0.21388	0.256708
1.14134	0.100771	0.587197	1.10084	0.459014	0.614196	1.7005	0.472125	0.185368
1.09883	0.110363	0.28136	1.37928	0.374171	0.615069	1.95071	0.102032	0.237348
1.05034	0.108366	0.346522	1.1445	0.504028	0.493857	1.33147	0.182472	0.102308
0.98393	0.066683	0.504683	0.88138	0.575077	0.463144	1.27645	0.181991	-0.01364
0.842065	0.100282	0.483181	1.16028	0.427474	0.266113	1.37273	0.116191	0.111427
0.909946	0.090496	0.528257	1.16129	0.52599	0.453282	1.79775	0.210328	0.196559
1.39969	0.118065	0.509271	1.0577	0.499858	0.745072	1.6147	0.177994	0.169809
0.738152	0.146501	0.666572	0.969846	0.384062	0.959509	1.81172	0.272876	0.166645
1.13823	0.132706	0.656493	1.05357	0.375753	0.615661	1.96007	0.145732	0.10954
1.14294	0.067271	0.897799	1.0811	0.343008	0.893645	1.81536	0.289287	0.180285
0.779429	0.096414	0.633878	0.757755	0.353098	0.918057	1.27067	0.362055	0.183004
0.716859	0.126076	0.50677	0.922593	0.343288	0.635797	0.882976	0.378398	0.194793
0.977387	0.109068	0.653978	1.24523	0.738544	0.147542	1.17075	0.256072	0.101697
0.973504	0.256122	0.585518	0.987617	0.417153	0.563535	0.976952	0.047882	0.105087
0.98951	0.245964	0.75566	0.520184	0.258777	0.943471	1.09647	0.238126	0.050022
1.22001	0.243691	0.671385	0.99154	0.385085	0.614797	1.55573	0.124892	0.129908
0.926708	0.172575	0.611745	1.22324	0.521446	0.600467	0.986562	0.315759	0.079953
0.781045	0.168494	0.625527	0.353471	0.41325	0.496243	1.32655	0.28345	0.15784
0.984608	0.122096	0.634652	0.303881	0.241352	0.613348	1.19177	0.296058	0.079659
0.947821	0.257579	0.611727	0.774705	0.406977	0.733749	1.09383	0.218849	0.037696
0.719967	0.210447	0.60562	-0.07426	0.364081	0.530461	0.84954	0.222851	0.228716
1.10346	0.167052	0.575979	1.31109	0.396619	0.225541	1.09447	0.359095	0.172285
1.03493	0.187515	0.50834	1.34509	0.20414	0.695644	0.961434	0.200343	0.182152
0.787021	0.207376	0.354196	1.00621	0.495269	0.747283	1.22599	0.20858	0.198446
0.847331	0.157336	0.684107	1.35352	0.524558	0.724478	1.03458	0.238555	0.227749
1.00497	0.099593	0.453483	1.19652	0.422934	0.547302	1.59095	0.245727	0.101667
0.65873	0.121842	0.676979	0.975961	0.452072	0.571872	1.40366	0.305122	0.120641
0.906222	0.049318	0.834323	0.660403	0.706639	0.684844	1.22192	0.16558	0.158266
0.683952	0.11482	0.679185	0.512378	0.29687	0.517908	1.44122	0.195181	0.369915
1.22691	0.046314	1.09752	0.745563	0.60015	0.552369	1.43188	0.183684	0.295845
1.46603	0.121426	0.640294	0.718417	0.498498	0.40817	1.56235	0.208488	0.228746
0.885408	0.009723	0.893824	0.906466	0.450316	0.439877	1.84932	0.213787	0.285795
0.777268	0.196946	0.854096	1.16676	0.299657	0.333092	1.44247	0.285017	0.179084
1.04691	0.252632	0.701427	0.689611	0.528071	0.580193	1.26449	0.2277	0.201905
0.927324	0.189948	0.656512	0.533074	0.801625	0.521653	1.07952	0.198547	0.201629
0.994987	0.117883	0.299454	0.58735	0.584575	0.425717	1.30603	0.147086	0.189284
0.817272	0.245783	0.658824	0.472861	0.635087	0.746691	1.32868	0.266037	0.19108
0.741925	0.034724	0.630039	0.729793	0.647542	0.666469	1.38923	0.227252	0.027949
1.04298	0.314665	0.942331	1.4077	0.84868	0.826637	0.807735	0.266646	0.191337
1.38821	0.310116	0.773524	0.61457	0.277246	0.358348	1.34417	0.235858	0.131682
0.842379	0.086854	0.578678	1.07471	0.596511	0.693282	0.926747	0.136487	0.363469
0.737618	0.157292	0.546531	0.602662	0.48444	0.527418	0.972278	0.239699	0.218769
1.20776	0.050374	0.665772	0.748691	0.508528	0.553513	0.773496	0.179026	0.271869
0.975866	0.190988	0.741197	0.468865	0.49916	0.697664	0.759651	0.225614	0.102778
0.714351	0.107455	0.636542	0.991362	0.271018	0.450758	1.05578	0.158564	0.124221
1.03531	0.154208	0.22377	0.93009	0.358308	0.48509	1.26409	0.347929	0.5376
0.997886	0.288269	0.587168	0.68632	0.224052	0.843474	1.19494	0.124767	0.023247
1.10771	0.359108	0.60208	0.667881	0.112915	0.453257	1.48161	0.306133	0.532203
0.710457	0.442625	0.727456	0.398384	0.129042	0.289344	1.06122	0.432835	0.107771
1.03194	0.355761	0.752778	0.906291	0.174612	0.321213	0.99084	0.265398	0.313299
1.29788	0.288051	0.479008	0.678652	0.172429	0.349431	1.09401	0.182068	-0.07127
1.60392	0.402812	0.56444	0.747243	0.158842	0.18938	1.15722	0.225628	0.259635
0.937066	0.367684	0.370797	0.499184	0.249008	0.864206	1.27178	0.327671	0.149578
1.03721	0.459324	0.380397	0.96979	0.229067	1.38734	1.52965	0.319281	0.250358
1.02436	0.239977	0.95697	1.77744	0.228162	1.34612	0.972608	0.221251	0.151369
0.645717	0.048164	0.735134	1.50085	0.116335	1.10297	1.0454	0.113857	0.369263
1.72992	0.115923	1.00066	1.51485	0.29117	0.75007	1.48415	0.160308	0.545654
0.725314	0.16781	0.943579	1.78239	0.11743	1.22473	1.19256	0.135038	0.248092
0.752814	0.295496		1.36987	0.28125	0.996145	0.689024	0.160808	0.297112
0.777958	0.171821		1.58092	0.141526	0.764486	0.440075	0.20365	0.141918
1.08175	0.182843		1.69365	0.14523	0.80657	0.904034	0.22711	0.160379
0.940945	0.126183		1.58222	0.201994	0.863411	1.0103	0.167761	0.539481
0.916985	0.120726		1.87047	0.202063	1.15133	0.697624	0.212539	0.122217
0.672201	0.072717		0.940509	0.322235	1.19201	1.22481	0.197081	0.272322
1.05619	0.106266		1.38149	0.31234	1.07582	0.736811	0.301196	0.197136
1.19955	0.185956		2.08335	0.259958	1.08367	0.529377	0.210653	0.240341
1.35824	0.095005		1.07701	0.332537	0.860445	0.740496	0.292094	0.221426
1.0632	0.148353		0.974358	0.297195	0.77316	1.50977	0.206216	0.250887
0.709811	0.080075		0.492612	0.159929	0.951666	0.784138	0.506031	0.279967
0.916209	0.092316		0.982132	0.245056	1.16796	1.05859	0.45656	0.266632
1.03431	0.19884		0.324414	0.173159	0.839174	1.14414	0.388996	0.223315
1.01504	0.196724			0.255357	0.801767	0.854465	0.198552	0.196041
1.2599	0.094413			0.468277	0.9316	0.714344	0.38065	0.121299
0.873762	0.160155			0.223849	0.933555	0.855421	0.307105	0.22005
1.36323	0.28503			0.433268	0.909529	0.462627	0.305535	0.164608
1.28135	0.199485			0.296107	1.33265	1.33518	0.213773	0.221833
1.33669	0.090616			0.238613	2.26854	0.907837	0.057599
1.01571	0.125189			0.358863	0.73613	0.842182	0.370434
1.13109	0.178538			0.534116	1.21079	0.691522	0.133479
1.04835	0.098764			0.348534	0.909517	0.783338	0.422124
1.03612	0.281983			0.452815	1.08165	0.733949	0.303847
1.03212	0.084941			0.201588	1.62081	0.680558	0.325457
0.837845	0.139058			0.192175	1.15021	0.672728	0.10621
0.771071	0.097218			0.210059	1.26305	0.849941	0.157299
0.600688	0.189854			0.298643	0.830378	1.06719	0.199342
0.835252	0.077262			0.38093	0.44079	0.869628	0.27974
0.78594	0.130981			0.217561	1.86372	0.826718	0.199702
0.74132	0.234102			0.188881	1.50801	0.819691	0.131286
0.859725	0.144314			0.487869	1.19872	0.797262	0.02767
0.761748	0.223986			0.305857	0.822795	0.76079	0.13009
1.0251	0.271354			0.332188	1.09376	0.889706	0.09797
0.766638	0.242393			0.137034	0.670635	0.806711	0.43557
0.698597	0.186891			0.262153	0.982261	0.971584	0.326759
0.73821	0.149405			0.232763	0.415238	0.951971	0.265688
0.711504	0.233614			0.165755		0.628709	0.151697
0.82205	0.184967			0.308283		1.10182	0.382296
1.09811	0.15999			0.31531		0.606625	0.314097
0.741371	0.185601			0.516305		0.878078	0.111654
0.807689	0.110461			0.65338		0.771429	0.190468
1.07574	0.161213			0.289239		0.568279	0.212736
1.06069	0.222018					0.470342	0.184074
0.896213	0.168655					0.763869	0.215889
1.28627	0.220586					0.732975	0.277275
0.891469	0.260163					0.649671	0.03199
1.10698	0.182643					0.55346	-0.05863
1.24562	0.207479					0.944217	0.056998
1.44664	0.171417					0.585378	0.282648
1.23546	0.33693					0.687326	0.179676
1.43928	0.269778					0.693764	-0.10608
1.11567	0.193529					1.09469	0.093157
1.17806	0.208244					0.638229	0.179384
1.20853	0.143533					0.635251	0.175971
0.975446	0.327189					0.484411	-0.0065
1.29244	0.15414					0.479548	0.27939
1.50286	0.23348					0.482666	0.438732
1.15923	0.212068					0.60746	-0.09373
1.01923	0.190845					0.638617	0.128881
0.955096	0.275178					0.421982	0.274891
0.790605	0.209913					0.778378	0.578845
0.918374	0.32941					0.842474	0.207565
1.10504	0.174318					0.885777	-0.08352
1.29074	0.168968					0.845382	0.506522
1.01606	0.234089					0.726286	0.087251
1.19654	0.338204					0.850244	-0.04932
0.976827	0.164733					0.531536	0.121272
1.04262	0.329928					1.61973	-0.16087
1.04108	0.12923					0.675731	0.306493
1.17423	0.108444					0.907261	0.239096
1.02359	0.127336					0.754008	-0.00344
0.911267	0.125162					0.690692	0.210634
0.915146	0.112307					0.597945	0.346359
0.963301	0.148409					0.806823	0.122465
1.20242	0.14133					0.783423	0.227847
0.849108	0.147748					0.677241	0.133495
1.26381	0.151248					0.534417	0.267798
0.992515	0.132873					0.926553	0.153089
0.897792	0.133472					1.27331	0.12961
0.713922	0.142222					0.848538	0.23476
0.765238	0.130859					0.696868	0.322355
1.13274	0.264187					0.689234	0.187681
1.11914	0.22456					0.842736	0.149265
1.03055	0.158347					0.71104	0.165433
0.796736	0.089867					0.473135	0.25922
1.65227	0.160673					0.254704	0.148435
1.47148	0.111621					1.38834	0.210371
0.833585	0.161289					0.974339	0.149576
0.980772	0.277163					0.727935	0.209361
0.815727	0.244011					0.330497
0.874164	0.19595					1.22456
0.798234	0.112774					0.521093
0.612998						0.785416
0.916186						0.91359
0.896303						0.925357
0.929187						0.378149
						0.902172
						0.635717
						0.753173
						0.139553
						0.553471

## Sheet: Replicate 2
crNC mock	crNC 3h	crNC 24h	crRNF20 mock	crRNF20 3h	crRNF20 24h	crCSA mock	crCSA 3h	crCSA 24h
1.13009	0.118568	0.202147	0.510099	0.327479	1.01092	0.836679	0.526704	0.13028
1.33263	0.080907	0.26287	0.569871	0.139001	1.29604	0.979755	0.382554	0.102348
1.38592	0.159001	0.208323	0.600341	0.461717	1.33913	0.927922	0.54471	0.161319
1.03243	0.183259	0.833132	0.685957	0.222739	0.615376	0.795394	0.552276	0.16398
1.58743	0.175353	0.914949	0.703751	0.105241	0.743485	1.25533	0.612056	0.196109
0.929846	0.236747	0.834384	0.93705	0.383572	0.946474	0.789584	0.469666	0.217936
0.948846	0.27337	0.891461	1.18803	0.207152	1.51476	0.863814	0.391105	0.105106
1.09971	0.204095	0.249287	0.753803	0.169204	0.724478	0.894175	0.554039	0.258968
1.02333	0.183644	1.31634	1.07868	0.080366	1.41291	0.796253	0.48078	0.22719
0.883959	0.231877	1.125	0.72581	0.187457	0.367095	1.45656	0.421745	0.189192
1.04219	0.355248	1.329	0.534011	0.196163	0.705119	1.80513	0.537104	0.064273
0.839689	0.190598	1.44328	0.583753	0.181568	1.17033	1.06758	0.356335	0.169611
1.55699	0.214015	1.015	1.12061	0.164123	0.306513	0.701187	0.419494	0.162736
1.84439	0.239805	2.29712	1.15676	0.173672	1.16247	1.54928	0.352494	0.231596
0.925926	0.226411	1.27071	0.78269	0.241746	1.5098	0.842299	0.59075	0.154363
0.938258	0.158859	1.62574	0.640917	0.22476	1.14186	1.51912	0.376039	0.175964
1.01127	0.168605	0.976988	1.22335	0.206094	0.209019	0.802107	0.448257	0.094762
1.29641	0.218199	2.01319	1.13692	0.295847	0.6222	0.889559	0.443603	0.189909
0.948301	0.292147	2.3519	0.818405	0.231502	0.654003	0.786176	0.395554	0.132687
0.878666	0.478235	1.20796	1.01696	0.243135	1.44962	1.30446	0.362493	0.214486
0.943121	0.26435	0.824795	0.818769	0.315555	0.82018	1.23451	0.401224	0.37067
0.852144	0.25893	1.23879	1.03228	0.487013	1.04602	0.887972	0.405502	0.114759
1.32506	0.243823	2.81186	0.732859	0.303347	1.31591	0.772094	0.386517	0.157163
0.821401	0.227147	0.972028	0.845303	0.299249	0.927802	0.704093	0.331376	0.175855
0.833024	0.454549	1.4912	1.05023	0.182054	1.17383	0.800169	0.420306	0.16386
1.25964	0.246657	1.34195	0.57607	0.283121	0.121133	0.692981	0.323251	0.192999
1.04039	0.294376	1.25955	0.658189	0.263314	1.11912	0.76059	0.389638	0.25576
1.36693	0.226753	1.37564	1.38149	0.383405	0.804383	0.960377	0.291657	0.52889
0.932102	0.266731	1.02303	1.27786	0.18365	0.848886	0.893486	0.327887	0.209382
0.738012	0.466263	0.679732	0.755621	0.280263	0.449168	1.05057	0.453777	0.253727
0.893715	0.362849	0.780821	1.35211	0.250921	0.889255	0.931916	0.503284	0.490907
0.993953	0.270436	3.93165	0.914185	0.167425	2.3522	0.896225	0.495216	0.130523
0.959899	0.173332	1.783	1.13199	0.305549		0.957368	0.515425	0.112497
1.35745	0.307925	1.63552	0.609519	0.293963		0.892789	0.424035	0.227806
0.925324	0.269225	0.588212	1.02003	0.134745		0.95852	0.258912	1.02526
0.931542	0.230764	0.715547	1.71764	0.154325		0.856981	0.371275	0.522032
1.07632	0.219961	0.731665	0.898742	0.19266		0.802101	0.353883
0.764097	0.189002	0.967409	0.795092	0.20358		1.03624	0.360869
0.859769	0.285937	0.174744	0.742803	0.188371		0.839775	0.347256
1.03602	0.240361	0.571894	0.829586	0.182231		1.30545	0.408444
0.840323	0.172637	0.281185	1.16599	0.121202		0.930225	0.465611
0.984799	0.321493	1.25044	1.25615	0.151529		0.618442	0.326336
0.979244	0.177705	1.43711	0.4334	0.173041		0.653093	0.391713
0.587671	0.242959	1.5666	0.901476	0.206908		0.944884	0.37709
0.712454	0.276883	1.76588	0.859012	0.272616		0.630215	0.298463
0.847292	0.236272	0.730958	1.02235	0.15764		1.04222	0.304565
0.774538	0.246542	2.9145	1.72462	0.247869		0.735592	0.410586
0.741311	0.241491	1.25164	2.46273	0.349852		0.910502	0.40211
0.700034	0.273152	1.3474	1.70867			0.985994	0.384409
0.93463	0.167545	1.90722	2.03813			0.888159	0.474415
1.12826	0.224867	1.03728	1.0021			0.898958	0.504899
0.713715	0.287315	0.926763	0.664782			1.13796	0.288855
0.851354	0.213016	1.68006	1.85244			1.55276	0.269984
0.969114	0.248575	1.69189				1.15009	0.659962
0.440812	0.226641					1.22642	0.434354
1.02273	0.256437					1.21615	0.410489
0.924377	0.26842					0.969944	0.532187
0.899064	0.246084					1.17601	0.434321
0.879459	0.182457					1.07508	0.673771
1.44721	0.179716					0.966251	0.277383
1.01098	0.216667					1.32761	0.356329
0.798442	0.353915					1.10761	0.417748
0.908144	0.161663					0.944525	0.219004
1.12623	0.339463					1.55277	0.386559
1.10631	0.260129					1.14762	0.418925
1.10322	0.259584					0.950515	0.258758
0.92378	0.195555					0.872083	0.344735
1.1098	0.127984					1.29177	0.299531
0.831732	0.228483						0.279576
1.02552	0.218571						0.41229
0.933299	0.263942
1.19791	0.153828
	0.195981
	0.257775
	0.205502
	0.203877
	0.345688
	0.234478
	0.244146

## Sheet: Replicate 3
crNC mock	crNC 3h	crNC 24h	crRNF20 mock	crRNF20 3h	crRNF20 24h	crCSA mock	crCSA 3h	crCSA 24h
0.84623	0.181961	0.784481	0.476606	0.393963	0.998104	0.908719	0.014696	0.364028
1.25265	0.152724	0.305833	0.7412	0.780097	0.868017	0.996981	0.195346	0.364109
1.26272	0.235581	0.25319	0.522142	0.512887	1.1743	0.875148	0.229107	0.366864
1.17352	0.213998	0.512705	0.587508	0.516243	1.26948	1.42147	0.237635	0.108963
1.35376	0.340753	1.10521	0.820378	0.740674	0.514924	1.18747	0.267366	0.17377
1.28148	0.154403	1.04724	0.576365	0.645634	0.80397	1.21846	0.321209	0.140328
1.18847	0.211445	1.1031	0.633022	0.462546	1.54508	1.0197	0.266626	0.118013
1.51652	0.143436	1.05914	0.628872	0.418029	1.70771	1.13344	0.222539	0.153369
1.59926	0.177675	1.07432	0.98072	0.526839	0.981213	1.26062	0.264631	0.109648
1.21548	0.184598	1.25059	0.766874	0.401202	1.09043	1.01526	0.254671	0.18848
1.78009	0.211114	0.660145	0.796946	0.608345	1.53464	0.744868	0.234582	0.168872
1.36669	0.240253	0.799799	0.682644	0.673003	1.60026	0.717797	0.234433	0.171287
1.9488	0.165261	0.912703	1.18696	0.50938	2.66663	1.08007	0.2525	0.135579
1.30841	0.099538	1.4528	1.97765	0.567549	1.37789	1.17547	0.211385	0.102626
1.25191	0.196735	0.708453	1.26481	0.298687	3.10595	1.05855	0.233842	0.122179
0.960769	0.150344	1.15714	1.45235	0.634084	0.967175	1.13268	0.217891	0.496418
1.06285	0.15305	0.656827	1.1908	0.441129	1.33368	1.07971	0.242493	0.62545
1.1366	0.206927	1.06813	1.24046	0.282568	1.80663	1.14706	0.221284	0.663661
0.906575	0.149603	1.2865	0.827339	0.337799	1.29096	0.926339	0.333096	0.768906
1.12241	0.135649	1.07238	0.779701	0.328018	3.34449	0.736448	0.176321	0.348307
1.21089	0.197125	0.814306	0.716705	0.56104	0.557254	1.17693	0.226684	0.430871
1.33925	0.116623	0.882617	0.892329	0.373705	1.33661	0.914743	0.159081	0.407368
1.39738	0.168031	1.31337	1.0202	0.449698	0.997053	1.34048	0.156652	0.380799
1.04439	0.211825	1.04814	0.809675	0.384354	1.95611	1.33483	0.237703	0.582143
1.3702	0.205796	0.907459	1.04968	0.341703	2.49834	1.24909	0.259312	0.684796
1.43177	0.258701	1.34739	0.879438	0.580612	1.88031	1.03133	0.21186	0.453803
1.13211	0.321431	1.13741	1.00859	0.312189	0.809633	0.992245	0.187754	0.808759
1.39702	0.158669	0.665162	0.63935	0.491341	1.37809	1.77937	0.229276	0.561646
1.19596	0.223414	0.571792	0.941243	0.444175	0.974768	1.17774	0.298324	0.648986
1.038	0.283913	0.948404	1.05576	0.466814	0.678665	1.36912	0.283757	1.05761
1.404	0.097079	1.25727	0.809161	0.407969	1.14785	1.29858	0.170609	0.509275
1.15881	0.179418	0.843983	0.878838	0.479083	1.37901	1.09153	0.37489	0.113454
1.24058	0.275889	0.801231	1.15507	0.671448	0.319299	1.38437	0.227363	0.312789
1.53971	0.107029	1.14179	0.857003	0.518399	0.924416	0.962365	0.215245	0.177448
1.38385	0.115734	0.970457	0.895503	0.548696	0.712909	0.93579	0.139569	0.19424
1.13238	0.197866	0.812267	1.04413	0.545854	0.378595	1.33716	0.122213	0.434297
1.62424	0.306717	1.45453	0.940342	0.601589	1.486	1.06687	0.101208	0.26223
0.948952	0.139856	1.16309	0.973577	0.60471	0.788312	1.05575	0.273831	0.135504
1.29971	0.211099	0.670135	1.48265	0.371999	1.86844	1.47321	0.20939	0.116365
0.897667	0.279775	0.982757	1.12239	0.365136	0.557468	0.901968	0.174802	0.08618
1.01574	0.199169	1.77001	1.02858	0.494623	1.45958	1.31209	0.286342	0.255336
0.997818	0.104698	1.81765	1.93439	0.456959	0.75083	1.15704	0.174931	0.094613
0.80761	0.191086	1.69964	1.96392	0.588752	1.40887	1.34007	0.319228	0.012647
1.1562	0.242213	1.15895	2.12431	0.616024	2.00499	0.738449	0.22469	0.205903
1.0471	0.218575	1.07135	1.98866	0.585395	1.30074	0.85995	0.258634	0.133157
0.903716	0.039468	1.00808	1.50319	0.241912	0.813772	0.703257	0.17681	0.270276
1.15613	0.237329	1.57897	1.31085	0.209695	1.50373	0.699864	0.313922	0.073594
0.427591	0.000168	1.26809	1.34726	0.394231	1.31997	0.818231	0.324859	0.176376
0.581737	0.127076	1.17094	1.34856	0.309465	3.48001	0.891513	0.188161	0.172902
0.513026	0.225834	0.954453	0.804378	0.536974	1.73401	0.927472	0.291662	0.165235
0.659933	0.065847	1.17301	0.67858	0.706678	1.32569	0.785746	0.223835	0.465513
0.491941	-0.00871	0.543814	0.328866	0.962295	1.62334	0.779605	0.141651	0.100543
0.723148	0.088428	0.602348	1.39348	0.66482	2.49644	0.676064	0.261612	0.16474
0.691501	0.347755		0.643028	0.631789	2.28009	0.508718	0.141733	0.177366
0.630627	0.362218		1.02518	0.407208	1.33412	0.776091	0.223082	0.214886
0.773608	0.281114		0.79849	0.361103	1.27417	0.826915	0.267997	0.282339
0.724684	0.172772		0.881036	0.352964	2.49398	0.936	0.292727
0.942716	-0.03082		0.807552	0.332544	1.49935	0.763892	0.132275
0.528487	0.279331		0.970049	0.331772	1.15427	0.958634	0.424758
0.665533	0.496074		0.819553	0.216645	3.20327	1.02476	0.179741
0.830996	0.240307		0.778446	0.317015	1.39338	1.42691	0.130056
1.04847	0.188242		1.34204	0.628958		0.745878	0.173166
0.730594	0.121862		1.27158	0.439263		1.0481	0.135647
0.573594	0.213687		1.23086	0.546722		0.824778	0.303942
0.694503	0.116504		1.11097	0.617654		0.794783	0.2525
0.933981	0.115532		1.12122	0.541274		0.890549	0.2766
0.995008	0.193649		0.917446	0.68865		0.750791	0.286478
0.639406	0.123294		1.22257	0.574327		0.917145	0.235694
1.012	0.140932		0.952751	0.335665		0.779191	0.353355
0.692479	0.16893		1.39046	0.332973		0.770195	0.260649
0.90901	0.170085		1.16956	0.244754		0.670263	0.212118
0.579633	0.187259		0.718764	0.352803		0.923509	0.174313
0.785138	0.115206		0.650095	0.410683		0.901893	0.249827
0.725607	0.220047		1.04465	0.255628		0.586186	0.237513
0.909464	0.365319		0.697701	0.344781		1.0212	0.212341
0.722891	0.177077		1.22843	0.282976		1.25553	0.354956
0.77387	0.157691		1.40038			0.85649	0.221026
0.637209	0.161898		1.57367			0.975372	0.24978
0.652447	0.423349		1.38268			0.984056	0.213997
0.906926	0.386133		0.736267			0.683093	0.127831
0.673996	0.18761		0.744932				0.26474
0.69593	0.476965		0.483716				0.168281
0.711998	0.296989		0.601696				0.189457
0.934855	0.436198		0.792699				0.108501
0.768463	0.367043		0.744986				0.177319
0.663138	0.211722		1.1283				0.260371
0.867408	0.28496		0.88494				0.28852
0.770107	0.324078		0.638009				0.134181
	0.355982		0.565501				0.26898
	0.315368		1.06306				0.176125
	0.344136		1.05549				0.133564
	0.289009		1.11786				0.264618
	0.345237		1.2447				0.247018
	0.297058		0.884597				0.171938
	0.300218		0.773009				0.127824
	0.282343		1.11529				0.113142
	0.247092		0.638095				0.171233
	0.239374		1.36381				0.331868
	0.425315		0.967979
	0.243847		0.772161
	0.27944		0.813086
	0.26547		0.745329
	0.350521		0.915311
	0.281553
	0.38275
	0.170787
	0.281405
	0.172925
	0.274156
	0.252746
	0.274665
	0.284363
	0.222743
	0.208927
	0.230347
	0.25597
	0.204078
	0.305062
