# Supplementary material for: PAF1C restores transcription after DNA damage independently of promoting histone mark deposition
Source: EMBO Rep. 2026 Apr 8;27(10):2731–48. doi: 10.1038/s44319-026-00761-0 (PMC13219636; doi:10.1038/s44319-026-00761-0)
Supplement: Supplementary file 4 — Source data Fig. 3 [file 44319_2026_761_MOESM4_ESM.zip › Figure 3/3E/Quantification H2BK120Ub IF after crRNF20.xlsx]

## Sheet: Replicate 1
crNC mock	crNC 3h	crNC 24h	crRNF20 mock	crRNF20 3h	crRNF20 24h	crCSA mock	crCSA 3h	crCSA 24h
0.891228	0.198244	0.113281	0.1796	0.190966	0.173184	0.754699	0.174125	0.115629
1.03699	0.154355	0.180193	0.163348	0.151856	0.154676	0.82229	0.193117	0.196411
0.923948	0.178174	0.158621	0.121794	0.185601	0.185356	0.655926	0.36036	0.181519
0.980148	0.118397	0.197209	0.113421	0.162992	0.154628	1.19809	0.337047	0.140268
0.762182	0.152555	0.558777	0.116139	0.149879	0.186106	0.968825	0.247628	0.126485
0.877902	0.063226	0.562771	0.106354	0.134385	0.169965	0.678517	0.362839	0.199919
1.07441	0.157273	0.815978	0.196955	0.184392	0.168882	0.720442	0.599662	0.194429
0.788869	0.156228	0.302472	0.184235	0.168385	0.193591	0.796731	0.332607	0.149285
0.941621	0.167918	0.245939	0.169643	0.136754	0.188603	0.611538	0.520301	0.177286
0.925827	0.068238	0.63853	0.199838	0.138863	0.151052	1.14806	0.409607	0.18647
0.904054	0.19419	0.828547	0.145142	0.147895	0.19628	0.946975	0.311823	0.187197
0.722577	0.164635	0.371188	0.099009	0.144776	0.194878	0.76053	0.210272	0.151935
0.945321	0.185661	0.327451	0.133765	0.15723	0.152816	0.790363	0.318784	0.1192
0.935448	0.06509	0.696816	0.122601	0.148568	0.196473	0.885661	0.335643	0.159998
0.850951	0.081288	0.377018	0.129366	0.160412	0.08983	0.765004	0.436569	0.184453
0.764636	0.186945	1.0234	0.14285	0.140622	0.065078	0.597077	0.264086	0.137079
0.958143	0.152712	0.213796	0.168105	0.136374	0.093159	1.04429	0.360385	0.177479
1.1559	0.187109	0.901995	0.190137	0.113607	0.165665	0.833998	0.254893	0.130097
0.975198	0.18121	0.588099	0.141756	0.109236	0.101695	0.897957	0.347162	0.143081
0.943853	0.184685	0.781483	0.159507	0.099271	0.1095	0.634386	0.369175	0.178824
0.998135	0.193469	0.746432	0.162177	0.131578	0.144535	0.988316	0.253536	0.145344
1.07872	0.188545	0.733567	0.127901	0.115886	0.091127	0.789221	0.265924	0.184043
0.783454	0.158007	0.521643	0.112037	0.107975	0.176466	0.782802	0.211806	0.132547
1.58459	0.142997	0.830202	0.146925	0.119515	0.100458	0.991618	0.327844	0.148215
1.01581	0.124336	0.632472	0.183041	0.092463	0.114809	1.35957	0.27029	0.19652
0.872496	0.157971	0.480501	0.178534	0.116704	0.100437	0.932928	0.314061	0.135266
1.07702	0.170836	0.425981	0.134651	0.115077	0.103811	0.717849	0.230045	0.115976
0.828677	0.136997	0.49798	0.164857	0.125298	0.079118	0.835874	0.276509	0.085579
0.887926	0.15957	0.779545	0.162955	0.116359	0.09739	1.08426	0.3703	0.187653
1.31228	0.150442	0.617825	0.168853	0.118994	0.126966	0.783372	0.236616	0.192625
0.805381	0.141738	1.29962	0.120311	0.11357	0.151027	1.0581	0.304037	0.130047
1.03656	0.25081	0.860542	0.120544	0.102062	0.11754	0.835885	0.31613	0.117953
1.00822	0.23322	0.662833	0.120809	0.104786	0.16348	1.16207	0.290124	0.177561
0.782415	0.308915	0.64357	0.103551	0.087194	0.143473	0.746163	0.341015	0.14892
0.895083	0.378512	0.649457	0.114784	0.086177	0.132292	0.721445	0.2227	0.112753
1.01958	0.44059	1.11921	0.151409	0.146407	0.074913	0.666363	0.313596	0.112454
1.02114	0.468514	0.839584	0.118786	0.098771	0.125884	0.662886	0.378923	0.198389
0.797944	0.483616	0.941498	0.072311	0.092283	0.130974	1.04792	0.511607	0.139505
1.13418	0.478476	0.679208	0.12716	0.101899	0.137962	0.779887	0.315649	0.18698
1.03919	0.405449	0.744814	0.143181	0.104167	0.111826	0.91333	0.501228	0.193628
0.892655	0.286261	0.595031	0.061173	0.096211	0.08465	0.923377	0.249653	0.197342
0.977854	0.423883	0.705678	0.051503	0.068679	0.113596	0.862805	0.293375	0.095782
0.924943	0.422465	0.757273	0.107094	0.101117	0.120196	0.678612	0.377079	0.151015
0.773086	0.301595	0.730454	0.029366	0.085906	0.098038	0.495529	0.369753	0.181337
1.00487	0.288699	0.983679	0.179061	0.098951	0.038668	0.791161	0.247997	0.165733
1.11906	0.350947	0.612484	0.169516	0.06151	0.125813	0.507507	0.472533	0.168922
0.694978	0.451751	0.327795	0.12386	0.107821	0.127917	0.703766	0.332655	0.139596
0.727921	0.322031	0.553204	0.170419	0.112499	0.115296	0.604644	0.350776	0.167337
1.03141	0.20382	0.723035	0.160535	0.102548	0.101125	0.936064	0.362713	0.15506
0.974297	0.270222	1.02613	0.123629	0.119692	0.11247	1.18791	0.392401	0.164482
0.78514	0.20712	1.32016	0.088551	0.142976	0.118419	0.812069	0.353644	0.202339
0.90858	0.300687	0.787298	0.067158	0.093396	0.110475	1.12445	0.260472	0.478059
1.17956	0.359185	0.931905	0.089328	0.117021	0.105925	1.06641	0.288558	0.270971
0.967618	0.292003	0.592871	0.082638	0.112174	0.108937	1.13858	0.452209	0.34966
0.846119	0.49698	0.869568	0.112262	0.092306	0.099066	1.12802	0.381899	0.283676
0.787456	0.394332	0.493579	0.152589	0.08649	0.078722	0.613414	0.224878	0.228314
1.01048	0.439434	0.569933	0.09113	0.121108	0.121141	0.605422	0.226049	0.230595
0.830926	0.278698	0.36596	0.071477	0.159672	0.102886	0.698497	0.350925	0.229169
0.955412	0.396659	0.237627	0.072655	0.120259	0.097447	0.869534	0.290509	0.20156
0.699197	0.255625	0.389722	0.0745	0.128839	0.143886	0.888232	0.360537	0.290921
0.646177	0.520074	0.497277	0.090641	0.132489	0.105571	0.911218	0.393687	0.226944
0.892921	0.609872	0.900643	0.157778	0.165311	0.139337	0.856288	0.327144	0.243717
0.955382	0.24582	0.502806	0.083861	0.076483	0.090549	1.0546	0.242569	0.209895
0.838027	0.256874	0.41743	0.118094	0.123652	0.116091	0.839489	0.410893	0.348353
0.850061	0.302989	0.424148	0.086715	0.120841	0.108194	0.579192	0.42067	0.222373
1.08544	0.214171	0.45644	0.09197	0.127465	0.101162	0.857549	0.380373	0.253876
0.851369	0.510986	0.755899	0.081577	0.123254	0.104847	0.551126	0.316585	0.245429
0.865849	0.251951	0.856179	0.115405	0.086524	0.092688	0.941514	0.290419	0.206892
1.12651	0.357218	0.234309	0.125174	0.099077	0.102324	0.802856	0.336835	0.40898
0.786736	0.292179	0.665155	0.07513	0.06842	0.135773	1.03382	0.302288	0.221334
1.12199	0.321917	0.748759	0.082939	0.057752	0.099236	0.898946	0.391607	0.213132
0.746107	0.351279	0.706462	0.064214	0.051526	0.094833	0.689034	0.323306	0.283487
0.920827	0.260739	0.638667	0.099196	0.058883	0.095976	0.647561	0.386529	0.203566
1.11327	0.41446	0.393857	0.08518	0.055801	0.100491	0.6379	0.421722	0.317574
1.2411	0.418568	0.349531	0.086588	0.061344	0.085948	0.881739	0.456825	0.244695
0.881478	0.528319	0.445933	0.075713	0.070533	0.207625	0.97696	0.393133	0.225603
1.17194	0.246943	0.454731	0.112899	0.074293	0.226831	0.843667	0.40138	0.243826
1.04892	0.225618	0.650121	0.222834	0.074996	0.225522	0.512109	0.431001	0.266759
0.909218	0.263406	0.810383	0.202908	0.053166	0.247025	0.702456	0.589543	0.382042
1.37094	0.355462	1.05776	0.212025	0.096421	0.209474	1.05216	0.360949	0.553615
0.912656	0.459619	1.07895	0.228954	0.05369	0.251736	0.792928	0.316074	0.211498
0.887816	0.267087		0.233831	0.106531	0.28044	0.532873	0.329997	0.322636
0.687627	0.294422		0.221271	0.076374	0.23206	0.621855	0.530459	0.236337
0.956036	0.424318		0.230702	0.068366	0.243934	0.567955	0.255968	0.224471
0.716607	0.241978		0.210456	0.07469	0.227088	0.727516	0.315497	0.658551
1.04439	0.200231		0.237972	0.073606	0.314146	0.463172	0.48063	0.238445
0.740753	0.317311		0.927016	0.10444	0.264796	0.755296	0.405398	0.277794
0.974073	0.345912		0.8009	0.104045	0.276593	0.686413	0.616025	0.21634
1.11561	0.323839		0.268156	0.10255	0.274173	0.567541	0.354168	0.289003
1.56484	0.367917		0.616493	0.099194	0.221391	0.571671	0.523303	0.234979
0.955784	0.219609		0.97095	0.101561	0.209836	0.964546	0.816167	0.201268
0.860747	0.292273		0.449528	0.08094	0.225162	0.484605	0.48554	0.287644
0.997626	0.506329		0.819621	0.089846	0.315538	0.554889	0.389513	0.202899
0.978384	0.37517		0.435573	0.067236	0.211817	0.865827	0.523584	0.232084
0.951502	0.287148			0.07555	0.211661	0.45512	0.325015	0.248629
1.32015	0.280274			0.112072	0.211003	0.664585	0.300853	0.262601
0.939991	0.372892			0.065261	0.227437	0.507568	0.371586	0.281413
1.19731	0.364498			0.093576	0.217269	0.634414	0.393917	0.2471
1.37454	0.381213			0.169293	0.390429	0.620823	0.573583	0.209542
1.4084	0.281157			0.08656	0.457634	0.780705	0.295307
1.07095	0.275182			0.183186	0.222924	0.788831	0.434463
1.17453	0.31244			0.120231	0.278487	0.620581	0.304943
0.983141	0.374522			0.095424	0.233424	0.528197	0.55583
1.07216	0.336615			0.1179	0.263073	0.893965	0.443262
1.30712	0.259116			0.06201	0.30517	0.457379	0.210774
1.02301	0.395476			0.063079	0.261394	0.645217	0.47364
0.735628	0.374949			0.06404	0.317505	0.412396	0.481315
0.794283	0.341823			0.088057	0.880672	1.03357	0.311287
0.915755	0.334375			0.092312	0.282454	0.614967	0.324765
0.718416	0.323716			0.06282	0.307455	0.659952	0.31884
0.818118	0.234708			0.065153	0.483326	0.647307	0.395312
1.05946	0.266626			0.130769	0.577774	0.512021	0.237361
0.845454	0.272218			0.078922	0.416486	0.490182	0.376024
1.51144	0.381213			0.083171	0.241051	0.473286	0.297674
1.02475	0.303266			0.051552	0.231184	0.56214	0.316327
1.19078	0.229897			0.075599	0.255732	0.468729	0.272147
1.00984	0.267316			0.065411	0.268459	0.850588	0.289744
1.18247	0.263287			0.050543		0.505231	0.345202
0.962482	0.272873			0.094549		0.702503	0.567817
1.11463	0.234201			0.086372		0.483678	0.288829
0.700533	0.232864			0.315398		0.516023	0.276301
1.06895	0.212683			0.205197		0.647038	0.527053
0.972872	0.27522			0.324159		0.533349	0.587045
1.37937	0.438407					0.365141	0.290358
0.764767	0.447402					0.592657	0.249931
1.49441	0.400144					0.574987	0.28906
1.0917	0.274939					0.438613	0.260215
0.936504	0.415241					0.444225	0.301734
1.2644	0.227257					0.65619	0.349287
1.6229	0.587515					0.42305	0.261553
1.23012	0.46576					0.442497	0.21122
1.6223	0.271464					0.528564	0.257136
1.14088	0.283762					0.813099	0.330465
0.984668	0.227605					0.49804	0.205007
1.16522	0.294419					0.457119	0.264384
0.847923	0.228221					0.520784	0.442998
1.20512	0.40312					0.387835	0.246699
1.35314	0.264526					0.521583	0.279327
0.933779	0.406409					0.723006	0.265708
0.867044	0.358051					0.540735	0.534463
0.807071	0.251727					0.483955	0.282444
0.91513	0.393812					0.431901	0.354218
1.04977	0.631367					0.547495	0.4467
1.07956	0.235219					0.551356	0.269229
1.07565	0.521361					0.592953	0.27371
0.805625	0.513604					0.541385	0.285064
1.11006	0.43543					0.614858	0.243279
0.942372	0.367772					0.552243	0.361892
0.92723	0.221885					1.25096	0.274184
1.16132	0.203874					0.537149	0.308706
1.20166	0.231877					0.539268	0.687529
1.02517	0.227599					0.43097	0.301263
0.953419	0.210774					0.648463	0.512889
1.02787	0.372624					0.544586	0.352407
1.16928	0.355415					0.438932	0.475926
1.29699	0.234062					0.516167	0.514816
0.896342	0.221561					0.517351	0.290982
1.14682	0.223436					0.419917	0.444467
0.84089	0.215839					0.524212	0.271479
0.865851	0.42102					0.994503	0.500237
0.802943	0.223093					0.541012	0.316842
0.872389	0.37825					0.526425	0.406652
1.09024	0.303926					0.537937	0.350795
1.0784	0.210847					0.543591	0.423822
1.0639	0.261625					0.428847	0.494832
0.757673	0.346178					0.592391	0.393227
1.19278	0.218642					0.422168	0.320721
1.19759	0.237489					0.867995	0.299252
0.743686	0.32922					0.582252
1.16172	0.271504					0.605229
0.893753	0.313525					0.377416
0.883134	0.280745					0.897759
1.09109						0.424359
0.925975						0.571985
1.07691						0.622304
1.26136						0.54623
1.00871						0.420014
						0.631197
						0.57649
						0.688157
						0.369287
						0.522677

## Sheet: Replicate 2
crNC mock	crNC 3h	crNC 24h	crRNF20 mock	crRNF20 3h	crRNF20 24h	crCSA mock	crCSA 3h	crCSA 24h
0.872854	0.151595	0.10067	0.033678	0.0698	0.117963	0.953802	0.149736	0.0742
0.738958	0.138852	0.11962	0.047214	0.045948	0.154978	0.828645	0.316256	0.079847
1.0263	0.362617	0.178403	0.05533	0.085769	0.170777	0.786057	0.343815	0.125437
0.904059	0.405672	0.15475	0.057618	0.083256	0.096463	0.784272	0.308416	0.122144
1.78554	0.413747	0.166754	0.061555	0.037515	0.114091	1.27375	0.343233	0.141009
1.1062	0.373984	0.140673	0.10937	0.067999	0.125402	0.735996	0.513229	0.187983
0.686244	0.403114	0.151651	0.174065	0.076319	0.183985	1.13206	0.253222	0.122783
0.755333	0.348951	0.204465	0.080276	0.039712	0.090343	0.758011	0.308869	0.172931
0.871331	0.330679	0.304055	0.125443	0.028099	0.15952	0.756811	0.289853	0.170843
0.801581	0.409531	0.42027	0.068924	0.049059	0.063963	0.719037	0.329862	0.131553
0.994774	0.810796	0.336479	0.046476	0.057076	0.097732	1.52278	0.591782	0.092491
0.938855	0.423995	0.653402	0.06322	0.052071	0.134252	0.776321	0.275451	0.100737
1.51466	0.335695	0.444176	0.10913	0.04298	0.056296	0.734961	0.350136	0.192255
1.68116	0.436463	0.592187	0.110823	0.051002	0.132733	0.880037	0.276367	0.182172
0.762946	0.454484	0.672377	0.069232	0.066001	0.176861	0.866357	0.683819	0.094446
0.834459	0.298606	0.33153	0.056631	0.050746	0.122197	1.38923	0.208452	0.113241
0.789138	0.280372	0.209783	0.152394	0.062888	0.042418	0.724483	0.374079	0.089293
0.97332	0.37983	0.730242	0.164874	0.058122	0.12382	0.88239	0.385746	0.135267
0.869816	0.379578	0.490226	0.087994	0.015935	0.080568	0.597786	0.360972	0.115468
0.805901	0.527981	0.337692	0.111498	0.012585	0.180221	0.831348	0.350573	0.191663
0.714471	0.455575	0.402981	0.070764	0.037741	0.099785	1.05252	0.304837	0.179594
0.732158	0.536384	0.581535	0.108071	0.110128	0.134185	0.574602	0.526891	0.140876
0.950555	0.456196	0.578754	0.068609	0.018374	0.156677	0.78381	0.25816	0.162539
0.569491	0.429853	0.329766	0.093843	0.025087	0.118398	0.81456	0.281284	0.172255
0.662069	0.519472	0.635446	0.107819	-0.00022	0.13165	0.675489	0.298545	0.276424
1.2576	0.435622	0.27979	0.052366	0.017248	0.026722	0.790287	0.319375	0.209349
1.0447	0.59716	0.434228	0.063518	0.100741	0.16795	0.636189	0.263564	0.242071
1.06324	0.411283	0.725159	0.149248	0.039523	0.10392	0.61737	0.304932	0.258839
0.881105	0.29215	0.498862	0.127512	0.004253	0.155193	0.672922	0.357899	0.330717
0.534194	0.472664	0.318267	0.069306	0.127457	0.069457	0.883698	0.321987	0.209643
1.08226	1.09349	0.310516	0.145281	0.028435	0.096874	0.701254	0.327583	0.27149
1.32368	0.387059	1.37135	0.092475	0.001252	0.277957	0.840588	0.282521	0.206756
0.855215	0.293349	1.20608	0.108778	0.035645		0.702868	0.330663	0.252913
1.39076	0.471158	0.640138	0.054721	0.017186		0.465084	0.336577	0.303536
0.989818	0.374791	0.436643	0.095563	0.066167		0.608777	0.272501	0.610874
0.979194	0.314957	0.25316	0.179273	0.008089		0.576388	0.424943	0.560149
1.02988	0.728395	0.39934	0.088056	0.001187		0.525784	0.370593
1.06634	0.470955	0.214682	0.102466	0.010935		0.801238	0.346194
1.8765	0.465146	0.466865	0.063894	0.008993		0.54069	0.302764
1.22282	0.443441	0.258312	0.080497	0.0072		0.924293	0.307551
1.08486	0.432016	0.283064	0.134519	-0.00791		0.619329	0.327117
0.922696	0.356661	0.502697	0.166205	-0.00426		0.557826	0.294256
1.14119	0.310388	1.03	0.675262	0.006918		0.699067	0.370582
0.808637	0.398331	0.601428	1.10073	0.350202		0.690283	0.524042
0.699733	0.424086	0.611694	0.843657	0.404223		0.777998	0.569194
1.00258	0.689046	0.258913	1.04447	0.229243		1.24044	0.601433
1.08663	0.310229	0.869018	0.23665	0.489704		0.748399	0.427523
1.12539	0.382	0.827369	0.290294	0.231067		0.658494	0.496099
0.67662	0.592171	0.512987	0.201304			0.44019	0.505243
1.05894	0.325963	1.26913	0.250763			0.831122	0.623158
1.16702	0.419615	0.319726	1.06052			0.790393	0.590745
0.762552	0.450446	0.43701	0.587362			0.868401	0.564885
0.603532	0.399932	0.495147	0.260664			0.737219	0.436964
1.0358	0.363173	0.637				0.594514	0.766971
0.940642	0.354714					0.696992	0.56399
1.32105	0.356013					0.591835	0.363444
0.896259	0.324579					0.625412	0.606724
0.723922	0.52645					0.959906	0.702668
0.896903	0.272647					0.568232	0.734323
1.68578	0.417392					0.553936	0.516829
1.24743	0.23026					0.759122	0.560479
0.669312	0.559473					0.766673	0.321611
0.836216	0.367159					0.668957	0.358255
1.22899	0.584069					0.990719	0.445532
1.05855	0.525256					0.822274	0.452267
1.17814	0.492425					0.669285	0.509533
1.09461	0.430299					0.621135	0.459957
1.14194	0.451761					1.13822	0.561078
0.869227	0.381677						0.324842
1.00659	0.293654						0.572917
0.827847	0.515832
1.26094	0.256424
	0.411485
	0.441292
	0.477539
	0.324071
	0.734592
	0.500211
	0.311029

## Sheet: Replicate 3
crNC mock	crNC 3h	crNC 24h	crRNF20 mock	crRNF20 3h	crRNF20 24h	crCSA mock	crCSA 3h	crCSA 24h
1.22764	0.321304	0.075057	0.037996	0.012496	0.217442	0.184553	0.094043	0.187445
1.49725	0.270597	0.133575	0.116087	0.057881	0.096313	0.163073	0.485793	0.123523
2.39333	0.482246	0.101387	0.055057	0.031129	0.153896	0.178617	0.937501	0.143137
1.48283	0.482094	0.082442	0.066265	0.028952	0.089464	0.777564	0.654266	-0.00961
1.67649	0.590041	0.166565	0.133176	0.064876	0.094795	0.294282	1.19939	0.185648
1.13051	0.354244	0.107548	0.063336	0.143508	0.08538	0.315235	0.518871	0.178722
1.55757	0.428022	2.01148	0.076455	0.04957	0.153492	0.268365	0.571031	0.152053
3.2037	0.264175	0.442278	0.078458	0.046967	0.121904	0.246582	0.736602	0.195284
2.82845	0.60762	0.607803	0.139438	0.043689	0.160794	0.490776	0.797055	0.141363
2.14632	0.688013	1.80389	0.071981	0.031918	0.078568	0.33457	0.938473	0.171699
2.62169	0.213321	0.901004	0.038766	0.085151	0.086819	0.348152	0.962465	0.145855
2.28617	0.601986	0.232606	0.020884	0.105838	0.173015	0.363174	0.692147	0.19516
4.42722	0.512646	1.26948	0.052687	0.071582	0.092531	0.424708	0.879973	0.18684
3.22371	0.576188	1.28312	0.122166	0.070377	0.09529	0.435627	1.19061	0.134524
1.16203	0.796376	1.29856	0.052683	0.036181	0.137334	0.285701	0.658657	0.13457
0.702466	0.648252	1.11848	0.100585	0.099237	0.130921	0.640051	1.09768	0.325022
0.654807	0.655838	0.241407	0.076354	0.045729	0.089932	0.351013	0.861073	0.252807
0.749377	1.30544	0.866748	0.064761	0.033692	0.170026	0.286604	0.591741	0.300329
0.721347	0.521699	0.977734	0.054241	0.045101	0.126906	0.402614	1.13932	0.271578
0.74219	0.608867	0.928205	0.041668	0.044308	0.126942	0.78637	0.744894	0.287906
0.891873	0.621051	0.299939	0.040797	0.105324	0.104949	0.728754	0.580575	0.39682
0.715424	0.644676	1.40725	0.057537	0.021324	0.105787	0.459674	0.636164	0.41285
0.85351	0.906037	0.27376	0.074154	0.047045	0.118036	0.401573	0.627643	0.274173
0.457722	0.495007	0.76543	0.073929	0.023066	0.074314	0.429563	0.507498	0.295213
0.780245	0.609344	0.396288	0.059302	0.027031	0.094199	0.847047	0.608665	0.319068
0.897112	1.09888	1.49915	0.069955	0.100429	0.093026	0.561355	0.503602	0.48479
0.74037	0.649522	2.09858	0.137999	0.03321	0.229081	0.303336	0.578251	0.885442
1.05568	0.457387	1.11678	0.068172	0.075612	0.112269	0.590279	0.617984	0.203773
0.899395	0.540149	0.258853	0.086851	0.058	0.097876	0.418818	0.634381	0.222297
0.478757	0.988282	1.36785	0.061635	0.064734	0.174821	0.870228	0.629339	0.366158
0.772457	0.46132	0.738266	0.045922	0.058371	0.070088	1.01578	0.348817	0.386799
0.461618	0.771646	0.44347	0.053755	0.053403	0.078889	0.404998	0.661884	0.271115
0.598471	0.974576	0.262956	0.124559	0.08499	0.119296	0.592456	0.554726	0.334942
0.525573	0.753063	1.49623	0.063556	0.070546	0.076487	0.461155	0.499087	0.319237
0.599887	0.750931	1.36574	0.083583	0.057831	0.066017	0.275901	0.399368	0.22727
1.12114	0.734163	0.437539	0.072366	0.130747	0.078655	0.749657	0.728392	0.329551
0.792672	1.33944	1.14005	0.065064	0.07343	0.074493	0.598663	0.239353	0.283785
0.586557	0.583183	0.764949	0.06984	0.131352	0.093956	0.536849	0.595638	0.322043
0.609362	0.618686	0.255296	0.080131	0.05596	0.076629	0.687756	0.492037	0.225221
0.413565	0.609463	0.409834	0.054759	0.14134	0.099054	0.484262	0.6036	0.248952
1.03774	0.600863	1.07254	0.069964	0.060663	0.122835	1.02378	0.887069	0.272468
1.10414	0.484803	0.595881	0.128427	0.118746	0.048328	0.558164	0.893683	0.219037
0.645795	0.683612	1.80679	0.054704	0.077945	0.086063	0.652542	0.635541	0.205662
0.791453	0.8902	0.419272	0.078444	0.068997	0.057253	0.770922	0.782459	0.317422
0.691872	0.971202	0.642526	0.11435	0.158149	0.137508	1.04104	0.829147	0.239862
0.586062	0.649407	0.244061	0.064166	0.045468	0.121249	0.746609	0.873308	0.294732
0.555588	0.605282	0.610865	0.022053	0.035544	0.126218	1.49328	0.972577	0.225304
0.685711	0.479857	0.340694	0.054718	0.077807	0.072935	1.25496	1.12567	0.238157
0.633299	0.461109	0.40524	0.042777	0.043543	0.119906	1.24248	0.719371	0.289249
0.628701	0.649081	0.318774	0.028984	1.02471	0.090459	1.36925	0.993237	0.251698
0.726178	0.684671	0.248801	0.025124	0.461962	0.232647	0.864516	0.713462	0.334974
0.673074	0.680963	0.307447	0.017176	0.954393	0.217442	0.761525	0.729561	0.274778
0.486256	0.680335	0.212414	0.052467	0.61572	2.17702	0.844008	0.840561	0.355143
0.737803	0.699376		0.1116	1.04266	0.800754	0.681508	0.768254	0.268745
0.69862	0.792416		0.054892	0.475998	0.947792	0.492151	0.873143	0.259014
1.2456	0.977656		0.039963	2.30297	0.756395	0.730276	1.97204	0.358054
1.24954	0.718716		0.014934	2.69002	0.229081	1.18113	1.07367
0.951179	0.652267		0.028966	2.47988	1.0889	0.763757	0.682402
0.633638	0.671167		0.030749	0.372814	0.654568	0.908022	1.0836
0.423063	0.67416		0.041475	0.822174	1.62255	1.10663	0.802065
0.692189	0.758994		0.040577	0.368991	0.938642	1.46451	0.668659
0.904268	0.471308		0.048076	1.05685	0.342643	0.747988	0.785632
0.557912	0.506146		0.06368	1.11013	0.232647	1.08364	0.526013
0.621738	0.603077		0.051894	0.669727	0.571407	0.776482	0.857251
0.454064	0.731775		0.07623	0.763367		0.706206	0.717533
0.730363	0.675957		0.039761	3.27911		0.849348	0.807112
1.04576	0.938276		0.036048	1.44586		0.321795	1.1287
0.778504	0.428765		0.037244	1.11339		0.920389	1.24819
0.873523	0.879258		0.055053	0.748351		0.846561	1.11368
0.523015	0.798494		0.053723	3.36816		0.959458	0.697112
0.63384	0.662022		0.046595	0.735896		0.658336	0.711647
0.77012	0.754209		0.040866	3.09842		1.21655	0.624223
0.914265	0.475466		0.024139	3.13913		0.892221	0.479092
1.04101	0.847491		0.043075	0.690781		0.97585	0.800813
0.750615	1.51043		0.044028	0.832855		1.0365	1.04922
0.634298	0.654908		0.069625	2.75517		1.47469	0.303918
0.46975	0.7337		0.066192			0.510689	1.03737
0.670245	0.75227		0.142078			1.00188	0.788524
0.750918	0.720182		0.065009			1.05169	1.02573
0.897538	0.543679		0.034664			0.905519	0.475085
0.915086	0.300008		0.038528				0.827767
0.678657	0.603673		0.034324				0.659276
0.633666	0.387006		0.062887				0.564375
1.20231	0.842279		0.037281				0.561268
1.07837	0.515181		0.065857				0.732839
0.501865	0.434953		0.057391				1.34694
1.32302	0.469947		0.042814				1.39449
1.08128	0.849504		1.69358				0.689379
	0.517853		0.821386				1.49287
	0.921329		0.983748				0.615651
	0.577595		0.930731				0.724363
	0.601753		0.855811				0.478093
	0.525834		1.71458				0.521323
	0.830636		1.07088				0.780388
	0.724656		0.991829				0.749552
	0.424424		1.16826				0.569986
	0.412511		0.87698				0.720407
	0.57413		1.98767				1.05994
	0.962236		0.839195
	0.544523		1.15717
	0.573974		1.24014
	0.443635		0.740063
	0.835197		0.916053
	0.842697
	0.688269
	0.517752
	0.476076
	0.858484
	0.793598
	0.386254
	0.771522
	0.430965
	0.461975
	0.619744
	0.472404
	0.81396
	0.574245
	0.824677
