# Supplementary material for: PAF1C restores transcription after DNA damage independently of promoting histone mark deposition
Source: EMBO Rep. 2026 Apr 8;27(10):2731–48. doi: 10.1038/s44319-026-00761-0 (PMC13219636; doi:10.1038/s44319-026-00761-0)
Supplement: Supplementary file 5 — Source data Fig. 4 [file 44319_2026_761_MOESM5_ESM.zip]

Archive with 7 entries (3 files):
- Figure 4/
- Figure 4/4A/
- Figure 4/4A/Representative images RRS with H2BUB costain WT and CSBKO 3h 24h 48h.tif
- Figure 4/4B/
- Figure 4/4B/Quantification of EU intensity in WT and CSBKO after 3h 24h 48h.xlsx
- Figure 4/4C/
- Figure 4/4C/Quantification of H2BK120Ub intensity in WT and CSBKO after 3h 24h 48h.xlsx
