# Supplementary material for: PAF1C restores transcription after DNA damage independently of promoting histone mark deposition
Source: EMBO Rep. 2026 Apr 8;27(10):2731–48. doi: 10.1038/s44319-026-00761-0 (PMC13219636; doi:10.1038/s44319-026-00761-0)
Supplement: Supplementary file 5 — Source data Fig. 4 [file 44319_2026_761_MOESM5_ESM.zip › Figure 4/4B/Quantification of EU intensity in WT and CSBKO after 3h 24h 48h.xlsx]

## Sheet: Replicate 1
WT mock	WT 3h	WT 24h	WT 48h	CSB-KO mock	CSB-KO 3h	CSB-KO 24h	CSB-KO 48h
1.00812	0.333115	0.67513	1.32512	0.908857	0.380733	0.263139	0.140778
2.18448	0.336411	1.47373	0.719363	1.30615	0.393859	0.184916	0.137982
1.36146	0.251374	0.782232	0.964694	0.715985	0.361985	0.0804821	0.317559
0.98553	0.281217	0.745177	1.10863	1.02891	0.240914	0.16648	0.177841
1.0555	0.274027	0.902583	0.952623	1.34328	0.526916	0.366637	0.331684
1.53931	0.452252	1.08163	1.5653	1.90545	0.385509	0.249576	0.135464
1.36343	0.244032	0.241266	0.859807	0.800908	0.286908	0.1513	0.137833
1.55091	0.314953	0.560856	1.05826	1.24825	0.647895	0.144547	0.150317
1.50555	0.235747	0.79036	1.02836	0.928127	0.525894	0.205256	0.656917
1.83463	0.195641	0.985767	1.11458	1.03234	0.461426	0.226377	0.16025
1.53368	0.171453	1.01839	1.15166	0.891174	0.233696	0.266736	0.178499
1.16875	0.310304	0.412352	0.664831	0.918986	0.292491	0.289455	0.346969
0.967636	0.28096	0.720361	1.04517	0.835391	0.248866	0.267048	0.21678
1.16478	0.206848	0.888827	0.832683	0.776611	0.393092	0.26334	0.0382291
1.0736	0.354481	0.802344	0.567133	0.858633	0.42277	0.297301	0.233221
1.10902	0.201109	0.610726	1.00311	1.14222	0.210737	0.21492	0.0791728
1.0725	0.244593	0.686802	1.04039	0.930501	0.353803	0.17283	0.214018
1.13772	0.221602	0.993188	1.11958	1.04951	0.299435	0.117028	0.223533
0.974608	0.321041	0.893453	0.600362	1.03209	0.292356	0.292644	0.199097
1.37422	0.267094	0.776767	1.6353	0.97145	0.449153	0.270587	0.128893
0.979321	0.220249	1.28326	0.594347	0.92359	0.408713	0.249288	0.125392
0.669572	0.227343	1.23228	0.39142	1.04292	0.450649	0.223361	0.0926545
0.919174	0.231459	0.373131	1.00089	0.892905	0.599278	0.248827	0.258621
1.12325	0.255172	0.817382	1.39373	0.799992	0.33717	0.198613	0.187952
1.02319	0.212409	0.835362	1.29613	0.886104	0.468116	0.13626	0.15106
1.08001	0.265936	0.952809	1.26438	0.988207	0.670758	0.257221	0.109575
0.867895	0.304986	0.270528	1.46622	0.86081	0.289527	0.292011	0.29367
0.83268	0.325345	0.782401	1.04999	1.27002	0.426693	0.182345	0.0923955
1.10053	0.203273	0.770217	0.653739	1.23101	0.914789	0.19317	0.238991
1.07153	0.195655	0.791774	0.742735	0.899749	0.333549	0.130903	0.256635
0.99481	0.17134	1.05429	0.864841	0.945892	0.276836	0.132481	0.284016
1.13807	0.168066	0.771947	0.955809	0.822562	0.448395	0.193131	0.0828322
0.594662	0.15493	0.981302	1.12653	0.955983	0.465205	0.170638	0.15553
1.1656	0.24612	0.922324	0.931477	0.973023	0.30885	0.113805	0.389356
0.824783	0.235778	0.872834	1.00601	0.877404	0.335314	0.204397	0.434861
0.93448	0.254701	0.776589	0.804068	1.33563	0.279575	0.0981507	0.401706
0.965297	0.216325	0.997492	0.917816	1.06682	0.333338	0.138399	0.822869
0.861342	0.270703	1.0099	1.06305	2.44964	0.361558	0.174858	0.141325
1.1054	0.249551	0.307676	0.801727	1.83142	0.314207	0.179846	0.17588
0.855705	0.173025	1.19494	1.00758	1.41113	0.267954	0.249859	0.108141
1.77967	0.195954	0.756288	0.901597	1.97621	0.323612	0.408583	0.106539
1.15326	0.20549	1.34442	0.824392	1.48673	0.293982	0.0830096	0.130538
0.96368	0.149667	1.00749	1.0547	1.56885	0.314121	0.304006	0.0531783
1.65808	0.279425	0.701764	0.48567	0.993204	0.319809	0.134188	0.435767
1.07767	0.200273	1.3974	0.941737	0.757417	0.422463	0.0575523	0.171074
1.22785	0.293612	0.909221	0.627942	0.877591	0.340427	0.187822	0.365059
1.23865	0.520277	0.817932	0.786931	0.806673	0.324475	0.175017	0.111546
1.0422	0.228543	0.946492	0.724465	1.20387	0.319626	0.181674	0.162739
1.09186	0.216841	1.28377	0.809846	0.783915	0.353865	0.178748	0.216737
1.33847	0.249979	1.20054	1.24741	0.896569	0.277076	0.220699	0.155861
0.887776	0.341747	1.05079	0.826226	0.815948	0.295152	0.373289	0.177985
0.858525	0.265601	1.19831	0.522277	0.757945	0.322437	0.97156	0.272362
0.650325	0.18311	0.179873	0.595105	1.17848	0.407806	0.125469	0.11028
1.34423	0.312451	1.266	1.10075	0.819094	0.279316	0.12697	0.117723
1.21646	0.318376	0.866008	0.553745	1.0768	0.357213	0.11192	0.0948414
0.842109	0.39373	0.775615	0.749798	0.922295	0.394814	0.105853	0.132481
1.01714	0.178791	0.960212	0.37192	0.872138	0.301943	0.32753	0.131138
0.983257	0.256724	0.901141	0.741357	0.86164	0.280361	0.119786	0.247652
0.77344	0.247669	0.912007	0.551922	0.826955	0.240257	0.137358	0.128279
0.934728	0.246965	0.950456	0.881223	0.770285	0.32424	0.0638639	0.0906353
0.738174	0.225867	1.20802	0.777899	0.814289	0.311425	0.0947263	0.148298
1.00767	0.263313	1.0755	0.987238	0.661482	0.301421	0.140763	0.174983
0.776524	0.338141	1.18532	0.49819	0.807344		0.180513	0.378143
1.0703	0.216815	0.811889	0.355707	0.791532		0.139809	0.0259945
0.928071	0.249264	0.96945	0.982434	0.764381		0.140375	0.205198
0.797842	0.274154	1.17757	0.0845445	0.894565		0.0957095	0.209385
1.01776	0.2318	1.46861	0.63265	0.953354		0.12122	0.299953
1.08862	0.258687	1.26645	1.43766	0.986409		0.127852	0.0752497
0.936336	0.446798	1.014	1.11654	1.01248		0.144346	0.0886977
1.05098	0.385284	1.43146	0.592135	1.29733		0.115503	0.0495046
1.11896	0.299545	1.93156	0.581072	0.841425		0.0794126	0.211773
0.828051	0.452221	0.872893	1.13282	1.18761		0.148682	0.0784822
0.983558	0.50312	1.31102	0.598187	0.714666		0.0877865	0.257038
0.929741	0.203966	0.438299	0.764529	0.697064		0.263695	0.229245
0.998208	0.484202	1.34894	0.936674	0.922084		0.123224	0.200364
0.743569	0.546316	1.13255	0.733934	0.652514		0.114716	0.138303
0.732939	0.485056	0.959688	0.644859	0.724181		0.164197	0.201083
1.13314	0.32874	2.31312	0.564377	1.16788		0.213054	0.183117
1.16549	0.507892	0.0389564	0.552669	0.864297		0.102438	0.11262
1.07823	0.446226	1.26165	0.647316	0.786798		0.128083	0.21678
0.643749	0.672471	1.12344	0.834308	0.897529		0.19127	0.180355
0.630759	0.444525	0.994892	0.913542	0.809133		0.21362	0.249053
1.15008	0.335524	1.25394	0.752497	0.808207		0.157444	0.104601
0.60812	0.558317	0.936342	0.78199	0.760904		0.231936	0.091513
0.671499	0.360561	1.11497	0.813033	1.11004		0.380661	0.127972
0.783889	0.117292	1.4098		0.833003		0.369308	0.1379
0.599325	0.204636	0.791532		1.16519		0.412079	0.199337
0.838019	0.197695	0.932364		1.6149		0.124179	0.129675
1.0546	0.244365	0.77857		1.10777		0.116505	0.297114
0.754032	0.247131	0.709697		0.669382		0.221437	0.373793
1.09527	0.251743	1.15584		0.862115		0.155219	0.11287
1.35838	0.347215			0.772582		0.137958	0.114567
0.978986	0.361896			0.89468		0.0753072	0.111383
1.36786	0.183116			0.810629		0.115512	0.241331
1.4642	0.358155					0.141243	0.152595
0.963131	0.390837					0.336585	0.20244
1.01421	0.22709					0.21809	0.282529
0.867734	0.248737					0.149411	0.193798
0.735343	0.273695					0.206215	0.301056
0.932108	0.221593					0.283512	0.213658
1.09239	0.224918					0.0805301	0.174336
0.743034	0.249996					0.17589	0.270803
1.23074	0.495161						0.252074
0.891413	0.263798						0.435192
0.615484	0.220464						0.246909
0.777403	0.178628						0.0674993
0.804356	0.302554						0.207797
0.861514	0.313488						0.178033
0.863641	0.216162						0.277608
0.777668	0.291285						0.0982802
0.823116	0.217052						0.185242
0.637583	0.116697						0.265508
0.640862	0.272976						0.19411
0.747913	0.285445						0.0674034
0.637746	0.319629
0.736802	0.180462
0.962212	0.295807
0.76161	0.23109
0.954065	0.295779
0.87602	0.464502
0.70048	0.340342
0.96079	0.175884
1.10577	0.171509
0.82544	0.283617
0.687833	0.252594
0.645527	0.140894
1.2011	0.168692
1.00281	0.321032
0.986311	0.379788
1.07919	0.424973
1.56054	0.31797
0.676077	0.185184
0.659388	0.433064
1.03684	0.253338
1.07237	0.305726
0.851048	0.234079
1.18496	0.268243
0.679897	0.241849
1.07686	0.476134
1.4451	0.350205
1.45249	0.475342
1.08144	0.237001
1.3004	0.348131
0.896414	0.301374
0.92647	0.216934
1.73328	0.249777
0.782951	0.287691
1.16923	0.257428
1.01909	0.328625
0.653956
0.700342
0.694947
0.943988
0.61294
1.03165
0.66878
0.968698
0.836207
0.865303

## Sheet: Replicate 2
WT mock	WT 3h	WT 24h	WT 48h	CSB-KO mock	CSB-KO 3h	CSB-KO 24h	CSB-KO 48h
0.952454	0.250645	0.418873	0.551671	0.870971	0.0739803	0.0770988	0.276773
0.763891	0.255709	0.776953	0.883124	0.936053	0.202984	0.0777075	0.322511
1.09495	0.158066	1.03476	0.708457	0.663193	0.149509	0.0760649	0.206907
1.03481	0.30225	0.193951	0.87975	0.906883	0.0617602	0.0825072	0.157881
0.842674	0.251099	0.974874	1.14836	0.943142	0.0671275	0.0402886	0.258713
1.15188	0.182613	0.964561	1.44871	0.994728	0.0986936	0.11717	0.0767123
1.18721	0.200603	0.91631	1.56491	0.87624	0.0819202	0.0569774	0.151289
0.985346	0.221111	0.172367	0.973482	0.906511	0.127001	0.0910847	0.259302
0.980056	0.166209	0.219326	0.431852	0.990025	0.122025	0.0635622	0.102054
1.14765	0.230226	0.379856	1.03065	1.06016	0.094464	0.0475327	0.234275
1.23532	0.288713	0.580776	0.907547	0.755577	0.0385953	0.0415422	0.116068
1.1189	0.175342	0.774434	1.53254	0.867416	0.124624	0.0526174	0.0715093
0.915332	0.127758	0.627318	1.03997	0.865969	0.0731108	0.0927828	0.164536
1.0402	0.14785	0.928881	0.87285	1.02441	0.0776205	0.0730963	0.114404
1.17639	0.212785	0.868434	1.21005	1.01023	0.11389	0.143444	0.179032
1.03815	0.145859	0.954087	0.866698	0.66168	0.147927	0.124702	0.116271
1.04611	0.0789673	1.06298	1.35824	1.03459	0.143475	0.128373	0.129762
1.01464	0.197528	0.813607	1.01404	0.812071	0.108725	0.0856498	0.167273
0.802344	0.233735	0.822206	0.746667	0.797718	0.15357	0.0379721	0.136398
0.794492	0.197108	0.548051	0.84096	0.897325	0.115984	0.0072031	0.0969955
1.07336	0.142483	0.799361	0.93165	1.00931	0.178411	0.0666154	0.118991
0.93192	0.185723	0.664536	1.20055	0.940522	0.118368	0.0422548	0.236458
1.20819	0.137566	0.771103	1.42585	0.894044	0.089761	0.091232	0.165029
1.12798	0.205477	0.323456	0.850933	0.469202	0.0767993	0.0715093	0.103865
0.842949	0.184296	0.915313	0.943835	0.926985	0.127675	0.073118	0.150625
1.31092	0.169115	1.0152	1.49377	0.974168	0.174172	0.054016	0.151359
1.02363	0.142385	0.128656	0.433725	1.15358	0.127066	0.0747968	0.198803
1.77209	0.15601	0.767217	1.00659	0.773367	0.181645	0.0940727	0.0747823
1.38139	0.223025	0.379727	0.394548	1.18525	0.111146	0.0317328	0.094493
1.34258	0.181761	0.759141	0.35917	1.01534	0.070973	0.0390011	0.13218
1.06506	0.167505	0.657974	0.386998	1.08676	0.166077	0.112651	0.157215
0.938351	0.109552	0.775027	0.517529	0.891383	0.114221	0.0516464	0.130397
1.16049	0.193762	0.477762	0.495969	1.09313	0.0780433	0.0677386	0.139337
1.05304	0.162543	0.605403	1.03803	0.870906	0.120315	0.0732967	0.206223
1.05329	0.183117	0.867578	0.68759	0.925294	0.0794781	0.0860725	0.159207
1.12636	0.149472	0.49674	0.705699	1.15892	0.0856304	0.0491052	0.1309
1.17005	0.160173	0.483802	1.02349	1.06039	0.133509	0.101368	0.160947
1.13244	0.18242	0.544167	0.959283	1.08303	0.0802003	0.0621829	0.179524
1.13356	0.0789987	0.664096	0.970008	0.811979	0.0839444	0.117745	0.230028
0.761566	0.19584	0.787965	0.701333	1.32077	0.0992419	0.0730866	0.0721349
1.30245	0.163562	0.654149	0.740644	1.32837	0.151758	0.0106718	0.0727315
1.14176	0.19313	0.842841	0.758399	0.977221	0.104967	0.0815337	0.108706
1.37831	0.14352	0.503656	0.935245	1.1045	0.0888262	0.0755432	0.0834299
0.969629	0.224645	0.847292	0.750386	1.01394	0.0882561	0.0781399	0.158925
1.31711	0.0974996	0.361603	0.586857	1.14452	0.112663	0.0698353	0.101317
1.09054	0.168713	0.801272	0.0706024	0.984996	0.123914	0.0990052	0.0703885
1.0862	0.159011	0.397845	0.585404	1.23105	0.10287	0.0534097	0.147168
1.1648	0.139752	0.141393	0.58376	1.1252	0.126139	0.0826352	0.145854
1.18476	0.145291	0.647282	0.739943	0.986136	0.103696	0.0621467	0.0770722
1.10354	0.106711	0.364568	0.78736	0.925516	0.0841884	0.066241	0.0882658
1.14316	0.21692	0.737387	1.14449	1.01596	0.136661	0.0902199
0.918331	0.262725	0.833007	2.05399	1.00991	0.127975	0.0504749
0.994221	0.15279	0.73904	0.912273	1.13184	0.0964979	0.0694923
0.988014	0.340113	0.711106	1.11766	1.51248	0.0917417	0.0436148
1.44322	0.238176	1.07503	0.754874	1.05542	0.14483	0.042134
0.954191	0.175723	0.529098	0.632488	1.00255	0.126136	0.0435809
1.24558	0.18878	0.663574	0.967375	1.01922	0.151449	0.0556078
1.24603	0.121911	0.795424	0.643999	0.987876	0.118682	0.107013
1.01729	0.232083	0.949061	0.764142	1.01134	0.159833	0.0836763
0.921639	0.184496	0.681142	0.639728	0.956522	0.0907296	0.0796061
0.808134	0.260274	0.737391	0.619195	0.84369	0.0882199	0.0216552
0.634811	0.223775	0.702321		1.11769	0.109981	0.0425157
1.22325	0.121017	0.612751		1.20822	0.125919	0.0248968
0.874126	0.247596	0.791493		0.982163	0.0965124	0.035687
0.861169	0.184056	0.626244		1.30596	0.0574799	0.0621153
1.25265	0.152215	0.767135		0.7329	0.127943	0.0793718
1.16937	0.161999	1.04901		0.929847	0.129223	0.079867
0.77042	0.169431	1.43937		1.07015	0.13541	0.08414
1.33092	0.0922941	0.837834		0.966708	0.111737	0.0232253
0.853234	0.177152	0.706541		1.06999	0.0710841	0.0664318
1.28317	0.224732	0.711664		1.46792	0.107491	0.0277882
1.07884	0.115042	0.519435		1.26098	0.107112	0.0388562
0.84105	0.16359	0.274793			0.070787	0.0411751
0.832408	0.176241	0.817246			0.0531633	0.105356
1.15961	0.206311	0.708854			0.0590645	0.0507526
1.53061	0.231983	0.488226			0.0694367	0.0468685
0.776702	0.141611	0.509963			0.0904542	0.0380035
1.04787	0.151384	0.609546			0.0788573	0.0578664
1.24617	0.131312	0.746343			0.0949157	0.0596732
1.16854	0.131499	0.217729			0.0647337	0.0732871
1.17041	0.136618	0.530463			0.119281	0.0384769
1.84171	0.153456	0.856454			0.114745
0.879385	0.120112	0.222261			0.0927852
1.1208	0.118965	0.311781			0.07585
1.02643	0.120994	0.490166			0.115073
1.50455	0.191031	0.403083			0.0941645
1.3922	0.257019	0.771066			0.100945
1.22767	0.203087	0.494209			0.0290177
0.77141	0.15917	0.830295			0.0870314
1.26344	0.222521	0.583417			0.0777365
1.01668	0.160112	0.743228			0.0955438
1.3285	0.202313	0.618437			0.12109
1.71499	0.0846676	0.621333			0.0823864
1.45679	0.207077	0.245169			0.108636
0.944421	0.250849	0.672365			0.0790336
0.944448	0.146369	0.628834			0.118491
1.108	0.226678	0.938322			0.122238
0.820238	0.210504	0.886328			0.0817342
0.901984	0.186471	0.591917			0.0844637
1.04549	0.166694	0.504926			0.0978361
1.28122	0.203421	0.747338			0.13411
0.811268	0.217761	0.62865			0.0878696
0.807135	0.227942	0.713863			0.135695
0.759634	0.160371	0.813452			0.0961718
0.921865	0.136174	0.843424			0.11638
0.779663	0.230946	0.687571			0.138009
1.05234	0.276871	0.655663			0.0954061
0.892301	0.242471	0.0878073			0.0546465
0.998038	0.158211	0.604881			0.118296
0.784448	0.254305	0.129775			0.141204
0.865288	0.146607	0.640555			0.0956935
1.21365	0.217806	0.852119			0.127163
1.00439	0.156947	0.586564			0.063311
0.8695	0.184015	0.505991			0.096237
0.700646	0.159022	1.01002			0.100121
1.19458	0.2752	0.749127			0.142936
1.08451	0.185486	0.665103			0.101889
1.24761	0.149295	0.727759			0.0925147
1.22745	0.191058	0.552826			0.237823
0.988874	0.246565	0.846348			0.086343
0.880999	0.167158	0.638792			0.0989158
1.38228	0.172724	0.824725			0.121897
1.25834	0.414596	0.779093			0.114066
1.11178	0.335517	0.910881			0.119383
1.03871	0.145281	1.00802			0.0667531
0.624359	0.213635	0.48392
0.830439	0.217647	0.921669
1.05948	0.283447	0.186163
0.885193	0.225867	0.711206
0.994207	0.300756	0.553317
0.89746	0.390931	0.778131
0.906484	0.317878	0.805464
1.09809	0.246626	0.722617
0.685212	0.258633	0.53795
1.01928	0.225556	0.447197
0.589783	0.209742	0.662347
0.771861	0.19335	0.679495
0.717698	0.387361	1.0318
0.701096	0.282039	0.0869728
0.940028	0.203342	0.730985
1.08658	0.139106	0.728686
0.833253	0.282803	0.632135
0.672318	0.271539	0.267125
0.624546	0.197622
0.991988	0.0968378
0.576605	0.161599
0.689216	0.20024
0.810825	0.147015
0.898889	0.118302
0.78734	0.184327
0.835611	0.203882
1.0308	0.255713
0.733359	0.274153
1.10436	0.19562
0.655219	0.20636
0.788652	0.205469
0.748569	0.308588
0.745661	0.154803
0.618539	0.250955
0.855683	0.167611
0.984613	0.120662
0.681503	0.198816
1.00491	0.324108
0.972437	0.160756
0.91438	0.169007
1.12824	0.18753
0.511787	0.132041
0.779021	0.225651
1.20208	0.25242
1.02011	0.223504
0.697043	0.327452
0.898826	0.0897748
1.04669	0.221727
1.05845	0.25587
0.892223	0.156615
0.909023	0.273815
0.727559	0.133231
1.31042	0.127346
0.934448	0.127964
0.933817	0.235551
0.856658	0.217356
0.693055	0.113862
0.714079	0.255036
1.17915	0.202264
0.904994	0.280833
0.666827	0.302589
0.995403	0.204002
1.07569	0.193772
0.717924	0.179078
0.731824	0.220769
0.7096	0.171362
1.01114	0.175308
0.586244	0.170657
0.81926	0.235781
	0.0834089
	0.191135
	0.234267
	0.278337
	0.280849
	0.288648
	0.269348
	0.307235

## Sheet: Replicate 3
WT mock	WT 3h	WT 24h	WT 48h	CSB-KO mock	CSB-KO 3h	CSB-KO 24h	CSB-KO 48h
0.994549	0.231136	0.936468	0.429324	1.03176	0.0138744	0.167712	0.223911
1.05925	0.367939	1.71208	0.75477	0.672596	0.142617	0.128415	0.261614
1.36422	0.291675	1.39908	0.945925	1.04716	0.102122	0.0124679	0.240161
0.811591	0.298912	1.2546	1.03475	1.08758	0.113896	0.199081	0.133505
0.724599	0.490821	1.09013	0.456287	1.00016	0.122042	0.079841	0.264575
0.983492	0.337382	0.690225	0.650549	0.779139	0.14322	0.066305	0.331169
0.814813	0.365942	1.39538	1.64366	1.15795	0.025602	0.0596287	0.147767
1.07988	0.332191	0.695573	1.06826	1.36825	0.112965	0.287047	0.171121
0.978001	0.313485	0.451257	0.989782	1.01752	0.102965	0.153097	0.292408
1.40608	0.222712	0.471764	0.906959	1.02904	0.0668584	0.151782	0.153231
0.910583	0.214522	0.814233	1.14198	0.94691	0.0785473	0.175425	0.189591
0.95312	0.200024	0.936949	0.869398	1.04036	0.158265	0.209561	0.377371
1.10436	0.277994	1.50905	0.570548	0.906066	0.0854246	0.173267	0.197833
1.16505	0.251195	0.922412	0.892481	0.817526	0.0592727	0.128588	0.555048
1.09547	0.305652	1.45301	0.47456	1.04691	0.0958162	0.121386	0.332382
0.8123	0.238843	0.422061	0.51847	1.0581	0.12782	0.262372	0.451484
1.01078	0.305169	1.30331	0.515577	1.48665	0.109098	0.134838	0.200297
0.824493	0.197892	1.0808	0.775973	1.0649	0.0994822	0.151994	0.303988
0.699164	0.269683	0.260076	1.15163	1.09741	0.0560403	0.226604	0.217901
1.13029	0.318633	1.24083	0.77251	0.964542	0.0821322	0.0949949	0.220551
1.01147	0.311461	1.03501	0.442586	0.882643	0.0421412	0.17865	0.267543
1.35562	0.215672	0.545404	0.465695	0.910575	0.201203	0.150524	0.128859
1.51563	0.297343	0.913637	0.872131	0.953939	0.156643	0.187572	0.203184
1.06008	0.270473	1.34291	0.5379	0.900317	0.168935	0.185369	0.149794
0.841178	0.245192	1.14621	0.972139	1.0093	0.143146	0.177427	0.184766
0.485511	0.294573	0.239141	0.600691	0.868952	0.106113	0.05487	0.125951
0.638684	0.202611	1.56456	0.508857	0.887172	0.109895	0.148448	0.164233
1.0633	0.541782	1.08582	0.914557	0.767249	0.125232	0.0995175	0.367773
0.631381	0.428611	0.169416	0.491792	1.01605	0.124168	0.149329	0.180109
0.795516	0.313538		1.00689	0.957168	0.376324	0.118313	0.193772
1.18766	0.338253		0.997096	0.890507	0.202045	0.15199	0.116236
0.676988	0.161102		0.529331	0.96517	0.137478	0.13274	0.212631
1.232	0.291753		0.923482	1.06045	0.335649	0.108097	0.208986
1.09564	0.276032		0.180142	0.899975	0.151945	0.115042	0.15131
1.03281	0.301788		0.756187	0.807751	0.134059	0.078646	0.197977
1.37836	0.330942		1.34235	0.954651	0.173599	0.160567	0.221345
1.0904	0.258889		0.639346	0.787295	0.107586	0.127418	0.123258
0.879018	0.242608		0.138664	1.05914	0.100395	0.0926261	0.192669
1.22642	0.276763		0.165638	1.01777	0.0474463	0.0925204	0.16994
1.03339	0.294997		0.64197	0.952068	0.143418	0.124615	0.207234
0.613866	0.255724		1.13956	1.45023	0.120392	0.190173	0.157821
0.936007	0.224659		1.06385	0.952804	0.241173	0.142135	0.129843
0.915334	0.185324		1.1489	0.972192	0.143872	0.121781	0.14291
0.858288	0.226464		0.136525	0.883101	0.120597	0.259058	0.167867
1.1343	0.198279		0.975949	0.956336	0.17443	0.280483	0.1995
1.32571	0.236126		0.956836	1.06449	0.193917	0.315289	0.265752
0.780881	0.252908		1.11066	1.03562	0.238712	0.15314	0.240186
0.929355	0.213471		0.917592	0.887507	0.206899	0.221048	0.242932
1.01429	0.209016		0.79919	1.05193	0.226315	0.206776	0.762804
0.84762	0.20938		1.81075	1.0124	0.134792	0.162164	0.265199
0.893019	0.208786		0.497301	0.995756	0.163704	0.167885	0.17902
0.826819	0.180142		0.684242	0.817413	0.197258	0.244641	0.433105
0.788146	0.210962			0.984825	0.0955025	0.251659	0.0973566
0.811028	0.22073			0.839476	0.107174	0.147478	0.086267
0.85402	0.333071			0.91288	0.119568	0.191488	0.134944
1.14126	0.294235			0.928665	0.144627	0.188143	0.15211
0.432738	0.327828			1.48748	0.136414	0.179083	0.201404
1.02069	0.236197			1.00642	0.19349	0.18533	0.169679
0.714239	0.357147			0.950273	0.043657	0.222592	0.182147
0.831193	0.423868			1.09418	0.104897	0.192048	0.134091
1.03659	0.285792			1.23579	0.129924	0.109976	0.556183
0.322981	0.201053			0.98418	0.130527	0.21869	0.714159
0.767099	0.177242			1.1156	0.146326	0.285961	0.238793
0.691695	0.240677			1.13792	0.114428	0.113653	0.600845
0.821606	0.27761			0.945	0.113966	0.191523	0.143481
0.788497	0.149438			0.992006	0.103966	0.146724	0.134958
0.802761	0.204725			1.15104	0.340954	0.224785	0.199105
0.863177	0.165148			1.02104	0.161282	0.110953	0.132511
0.686087	0.154329			0.806471	0.1393	0.2049	0.179464
0.806312	0.15404			0.904473	0.0894466	0.183039	0.141348
0.985642	0.25933			1.00261	0.158187	0.0986961	0.309134
1.39191	0.193494			0.925151	0.0639116	0.174226	0.257465
1.18381	0.183602			0.937224	0.243538	0.222963	0.25725
1.00488	0.156609			1.0654	0.109669	0.102126
0.765031	0.1139			1.0759	0.121334	0.260419
0.985593	0.199545			0.950383	0.121327	0.128574
0.945954	0.131955			0.914107	0.127936	0.130291
1.11661	0.142798			0.925845	0.13518	0.121288
1.30667	0.350253			1.33885	0.0525082	0.227263
0.927466	0.284836			0.857545	0.148367	0.0785967
1.10287	0.160791			0.969386	0.185041	0.12819
0.843433				1.13826	0.156055	0.170839
0.882139				0.936663	0.162914	0.0838348
0.789747				0.89173	0.152773	0.248772
0.856529				0.93685	0.122871	0.0726747
0.936044				0.945067	0.181357	0.0247031
1.30721				1.00332	0.181851	0.10189
0.961462				1.8093	0.125317	0.0728051
1.23862				1.07861	0.119208	0.0445805
1.23195				0.77542	0.0933946	0.128352
1.27027				1.04072	0.109412	0.12213
0.838092				1.02617	0.170557	0.129364
1.38157				1.09565	0.109779	0.138839
1.07775				0.766064	0.130076	0.155727
1.03514				1.0103	0.167264	0.180282
0.247748				0.964035	0.193166	0.170898
1.07976				0.98834	0.119754	0.119212
1.20057				1.05947	0.16854
0.95044				0.82226	0.153979
0.775088				0.839589	0.174832
0.92218				0.954539	0.141504
0.942771				1.04248	0.14836
1.3625				0.772078	0.169474
0.918693				1.07672	0.104625
0.860615				1.00198	0.142998
1.04337				1.01573	0.155688
1.21115				0.975963	0.0996162
1.17264				1.11976	0.188206
1.10471				0.914868	0.104759
1.17029				1.38941	0.102186
1.12338				0.900106	0.145282
1.39785					0.163295
1.50139					0.130033
0.976209					0.079922
1.36657					0.15554
0.900711					0.104826
1.14046					0.125493
0.952089					0.137996
0.73316
1.11825
1.40265
1.02143
0.979325
1.56185
1.18212
1.13084
1.16761
1.60643
