# Supplementary material for: PAF1C restores transcription after DNA damage independently of promoting histone mark deposition
Source: EMBO Rep. 2026 Apr 8;27(10):2731–48. doi: 10.1038/s44319-026-00761-0 (PMC13219636; doi:10.1038/s44319-026-00761-0)
Supplement: Supplementary file 5 — Source data Fig. 4 [file 44319_2026_761_MOESM5_ESM.zip › Figure 4/4C/Quantification of H2BK120Ub intensity in WT and CSBKO after 3h 24h 48h.xlsx]

## Sheet: Replicate 1
WT mock	WT 3h	WT 24h	WT 48h	CSB-KO mock	CSB-KO 3h	CSB-KO 24h	CSB-KO 48h
1.12177	0.210568	0.320672	0.604084	0.795916	0.375765	0.122345	0.0589515
1.83507	0.25924	0.665611	0.36892	1.05028	0.576323	0.10934	0.100534
1.30206	0.276825	0.30099	0.384168	0.574147	0.714191	0.0715172	0.113781
0.955057	0.244765	0.304415	0.504546	1.1621	0.346606	0.101587	0.0703554
0.811284	0.175172	0.275063	0.245453	0.91229	0.467082	0.172676	0.249211
1.23955	0.395364	0.368663	0.479492	1.27526	0.432445	0.139335	0.0807794
1.0529	0.235081	0.214765	0.512592	0.98323	0.573442	0.11458	0.091568
2.23905	0.263019	0.218262	0.496277	1.45714	0.620815	0.130478	0.0604744
1.67561	0.25585	0.302146	0.643933	0.861513	1.02401	0.12532	0.155559
1.81112	0.227877	0.440045	0.32484	1.25196	0.85603	0.14793	0.0954561
1.42674	0.245139	0.303779	0.359998	1.05495	0.44612	0.137608	0.121702
1.16716	0.238586	0.154757	0.2699	1.10619	0.401183	0.208194	0.114099
1.02083	0.308355	0.371454	0.289192	1.22082	0.579927	0.173344	0.144841
1.3327	0.244798	0.587762	0.325267	0.769368	0.552496	0.146179	0.0882466
0.911133	0.189898	0.415208	0.368454	0.788646	0.444354	0.11594	0.212908
1.04179	0.244462	0.415371	0.484713	1.20788	0.369348	0.111981	0.0497534
1.09898	0.23959	0.367405	0.350185	0.911401	0.540248	0.107304	0.178433
1.12241	0.210966	0.521672	0.680163	0.634213	0.448001	0.109634	0.104885
1.28511	0.236615	0.591092	0.15675	0.710671	0.344753	0.195724	0.177213
1.33446	0.243935	0.294896	0.705736	0.836992	0.861263	0.24817	0.114494
1.27232	0.236523	0.516119	0.200344	1.04308	0.64794	0.137016	0.127789
1.10362	0.247737	0.509727	0.13582	1.15547	0.55499	0.199764	0.0623418
0.909275	0.175169	0.172069	0.25443	0.727044	0.561809	0.148961	0.143817
0.945854	0.217503	0.568657	0.707973	0.777298	0.702625	0.199231	0.158969
1.01829	0.197717	0.280534	0.444439	0.709679	0.814026	0.168237	0.124616
0.794107	0.176163	0.657199	0.708201	1.06322	0.839618	0.125005	0.0890295
0.917558	0.201854	0.248734	0.519512	0.856087	0.583862	0.163672	0.165808
0.884948	0.154042	0.44114	0.430982	0.844253	0.754339	0.148419	0.0476615
1.00069	0.173185	0.270896	0.225229	0.923983	0.951725	0.189147	0.185278
0.906222	0.224239	0.511847	0.400294	0.769052	0.582538	0.108248	0.212608
0.837395	0.201638	0.260765	0.510352	1.21916	0.716463	0.120696	0.109567
0.939792	0.219861	0.237436	0.37956	0.59605	0.563221	0.17759	0.0572195
0.750634	0.15319	0.360341	0.532783	1.03666	0.696063	0.0972415	0.117775
1.36663	0.164211	0.360214	0.473644	1.09861	0.673696	0.119041	0.184419
0.922723	0.161076	0.511835	0.558496	0.860483	0.578715	0.168883	0.128954
1.18979	0.280531	0.183054	0.514874	0.998417	0.396044	0.130306	0.0714127
1.08981	0.274159	0.236987	0.393551	0.759202	0.385548	0.149507	0.474115
1.30179	0.273718	0.251879	0.43753	1.98041	0.549807	0.130636	0.0577849
0.76087	0.211816	0.1815	0.405461	2.01687	0.49145	0.180485	0.110629
0.81538	0.158073	0.661113	0.941253	1.29252	0.339359	0.18865	0.125803
1.61438	0.232769	0.596761	0.448838	2.95143	0.469166	0.187629	0.0852721
1.17936	0.138237	0.450618	0.595248	1.42287	0.388091	0.111841	0.102885
1.21721	0.193147	0.252174	0.388048	1.35866	0.418051	0.302029	0.0751665
1.65944	0.353245	0.233129	0.136118	1.11529	0.587749	0.142917	0.213654
0.842149	0.150835	0.260306	0.906419	0.750262	0.541239	0.134396	0.175979
0.846094	0.228123	0.631317	0.417914	0.706661	0.50054	0.179903	0.298351
1.5619	0.248373	0.285504	0.290582	0.820955	0.488102	0.355824	0.126301
1.13359	0.257075	0.331039	0.417374	0.813655	0.390753	0.155465	0.222587
1.34747	0.19758	0.499473	0.4355	0.976068	0.409599	0.184822	0.145856
1.06638	0.356653	0.36733	0.752599	1.04409	0.451189	0.225795	0.0885448
1.08662	0.160877	0.361614	0.488505	1.03423	0.367295	0.229146	0.114277
0.90124	0.294356	0.267743	0.280371	1.14886	0.498014	0.174667	0.165225
0.560069	0.132722	0.193996	0.424932	1.15105	0.44503	0.19322	0.0348261
1.59431	0.251376	0.268751	0.535391	0.769328	0.449723	0.161754	0.134002
1.27212	0.345057	0.215266	0.426736	1.1671	0.425434	0.15704	0.126057
0.81	0.387646	0.218039	0.351003	0.574274	0.397209	0.18531	0.116599
0.78689	0.144757	0.202041	0.203413	0.782473	0.424921	0.247091	0.169641
0.889512	0.234452	0.349454	0.685171	1.00386	0.263413	0.20965	0.141432
0.761114	0.204603	0.156992	0.393569	0.898781	0.424289	0.154537	0.12538
0.882184	0.245097	0.182983	0.551836	0.987866	0.354433	0.129958	0.0597747
0.761319	0.225909	0.487765	0.521859	1.05852	0.397428	0.172897	0.0766348
0.82284	0.410431	0.402419	0.583257	0.505414	0.808723	0.300949	0.138328
0.727307	0.277941	0.597925	0.208198	0.919692		0.14388	0.266165
0.825293	0.446045	0.441068	0.145022	0.955309		0.208146	0.0185089
0.942247	0.206336	0.13146	1.0348	0.776758		0.188836	0.124324
0.802174	0.313493	0.64803	0.0467823	0.907702		0.23083	0.147159
1.08871	0.246797	0.547207	0.292622	0.613457		0.166932	0.137707
0.959713	0.305809	0.279793	0.534763	0.709777		0.207537	0.119016
0.902879	0.325708	0.271527	0.447257	1.16662		0.160581	0.0928439
0.967544	0.27286	0.334674	0.453786	1.72618		0.149155	0.0842802
1.04876	0.20983	0.511616	0.242589	0.768563		0.142143	0.210793
0.842882	0.233297	0.267061	0.911461	1.01865		0.204711	0.078299
0.903363	0.310667	0.484577	0.348986	0.601005		0.16232	0.216559
1.09497	0.204614	0.1419	0.308652	0.585387		0.201146	0.290121
0.976441	0.250278	0.227458	0.646542	1.11761		0.285771	0.10306
0.659954	0.40737	0.50348	0.543424	0.846961		0.235838	0.0611242
0.714634	0.295497	0.291148	0.677882	0.958987		0.259964	0.180132
1.12368	0.307055	0.648019	0.473078	1.45236		0.171276	0.0896032
1.1275	0.252045	0.0268337	0.498983	0.846997		0.191903	0.0575224
1.21862	0.328283	0.326596	0.604658	0.684735		0.314802	0.240184
0.790548	0.398749	0.320402	0.56772	1.20081		0.241454	0.146678
0.485487	0.226871	0.585769	0.7472	1.03118		0.28151	0.157471
1.01803	0.23043	0.316098	0.366194	1.06892		0.32159	0.0668903
0.914779	0.411817	0.376682	0.490431	0.695734		0.210272	0.0984615
0.653981	0.24428	0.401618	0.536915	0.940997		0.231434	0.126505
1.11174	0.176398	0.521186		0.999951		0.385629	0.185615
0.720217	0.203685	0.193952		0.845107		0.342841	0.250115
1.21333	0.223131	0.404934		1.14928		0.111957	0.118125
1.05249	0.2125	0.25312		0.991931		0.205079	0.0874816
0.396343	0.262984	0.150297		0.885111		0.166108	0.3147
0.955488	0.172307	0.337004		1.13118		0.153957	0.096233
1.40539	0.224485			0.973238		0.179003	0.14937
0.700061	0.279125			1.05267		0.171687	0.0742067
1.37529	0.103823			1.04296		0.291012	0.22266
1.4869	0.269275					0.173468	0.22498
1.23593	0.153478					0.150044	0.117217
1.41047	0.288769					0.138735	0.252501
0.901896	0.151492					0.172952	0.0967937
0.614679	0.188002					0.181087	0.151022
0.9323	0.174766					0.179439	0.244703
1.00391	0.145207					0.152882	0.100227
0.959592	0.182403					0.263699	0.236433
1.25373	0.455052						0.115643
0.584726	0.156156						0.128926
0.616665	0.161297						0.145579
0.749289	0.134073						0.0756868
0.784905	0.27581						0.115902
0.880598	0.2581						0.122087
0.702553	0.152903						0.131964
0.903877	0.208858						0.0586105
0.835894	0.141639						0.193959
0.628063	0.170139						0.160654
0.490197	0.139556						0.195196
0.885932	0.211383						0.0764328
0.559378	0.116436
1.11167	0.149617
0.954909	0.095834
0.437596	0.152886
1.13731	0.186779
0.74934	0.268957
0.629782	0.288434
0.76232	0.164364
0.888984	0.132527
1.17021	0.0879104
0.771298	0.139399
1.04805	0.103238
1.37149	0.112177
1.39426	0.271298
1.41238	0.186927
1.06764	0.157002
1.70195	0.149593
0.601518	0.148467
0.716361	0.206491
0.831956	0.175484
0.835993	0.264085
0.776859	0.162122
1.12101	0.125767
0.796909	0.129805
0.909296	0.269751
1.48011	0.219702
0.852061	0.192106
1.43794	0.135834
1.18879	0.201191
1.02133	0.192644
0.790709	0.11894
1.29961	0.247284
1.38287	0.234654
0.87914	0.151455
0.721555	0.167623
0.756243
0.840396
0.710746
0.624058
0.993388
0.82315
0.662498
0.625592
0.799138
0.661567

## Sheet: Replicate 2
WT mock	WT 3h	WT 24h	WT 48h	CSB-KO mock	CSB-KO 3h	CSB-KO 24h	CSB-KO 48h
0.92756	0.407592	0.416905	0.727961	0.959598	0.298782	0.551648	0.640699
1.18457	0.296073	1.21415	1.60057	0.673598	0.796707	0.573762	0.42773
1.42055	0.181241	1.03274	0.802203	0.716567	0.455108	0.429455	0.354832
0.635253	0.310516	0.115305	0.57102	1.0343	0.299159	0.557597	0.348846
1.17344	0.306337	0.817509	0.724056	0.782455	0.327496	0.401958	0.657304
0.698001	0.232158	1.29966	1.41653	1.0059	0.345887	0.669545	0.199291
1.23401	0.258015	0.757348	0.931646	0.966765	0.208208	0.451311	0.322859
1.20799	0.266355	0.129306	0.724861	1.10731	0.528345	0.438577	0.571805
0.70469	0.207235	0.33808	0.32354	1.03733	0.437001	0.544729	0.29666
1.8661	0.264263	0.471799	1.16036	1.13351	0.382935	0.336287	0.406891
0.99058	0.406527	0.52228	0.904411	1.32838	0.276014	0.385381	0.255221
0.798846	0.261396	0.750083	1.79634	0.919004	0.302654	0.485364	0.180368
1.01431	0.127954	0.792427	0.965131	0.989992	0.548957	0.394827	0.241823
0.633012	0.159778	1.64417	1.25363	1.28401	0.323145	0.471577	0.340237
1.09357	0.361197	1.64458	1.11847	0.881075	0.643514	0.442719	0.381437
0.909935	0.186493	1.93839	0.629875	0.708828	0.452501	0.582262	0.253472
1.03375	0.218164	1.57487	1.92017	1.52438	0.627967	0.532712	0.241795
1.04002	0.261651	0.661245	0.702556	0.93052	0.604776	0.570623	0.292918
0.806522	0.593253	1.4657	0.591977	0.75101	0.596836	0.297087	0.305551
0.961481	0.30784	0.305836	0.741785	0.710465	0.372003	0.345788	0.230587
1.02525	0.215394	0.481746	1.24219	1.18893	0.552484	0.375494	0.306668
0.85934	0.258444	0.373385	1.35261	0.933367	0.45209	0.5312	0.401161
1.22323	0.175675	1.19266	1.17562	1.20116	0.304039	0.396647	0.220024
1.02803	0.327607	0.223988	1.0811	0.892639	0.276103	0.503737	0.315011
1.09207	0.363251	1.79337	1.05532	1.07596	0.235101	0.365526	0.472593
1.07311	0.190345	1.41957	0.964657	1.22387	0.638555	0.240003	0.387054
1.2048	0.241409	0.176185	0.510332	1.45043	0.727312	0.318436	0.483687
0.983876	0.158572	1.36647	1.12532	0.934575	0.384461	0.424122	0.228956
1.14177	0.383026	0.512257	0.530411	1.31101	0.436993	0.2939	0.199043
1.09827	0.274761	1.024	0.458692	1.07576	0.261056	0.270633	0.400315
0.972881	0.205656	0.417332	0.730012	1.18314	0.334051	0.764329	0.356929
0.899661	0.273748	0.936495	0.588673	0.870817	0.490793	0.350511	0.279133
1.38191	0.371795	0.498179	0.876564	1.08707	0.297111	0.380108	0.379486
0.849283	0.156587	0.441547	1.02556	0.845315	0.449129	0.480004	0.847276
0.891225	0.223645	0.371415	0.800348	0.849996	0.289564	0.348083	0.280111
1.61802	0.335958	0.300444	0.616285	1.04034	0.448891	0.740943	0.519418
1.13148	0.217105	0.239256	1.21268	1.1729	0.405254	0.488818	0.245209
1.3832	0.309136	0.626666	0.91128	1.46868	0.433341	0.397223	0.354411
1.12773	0.112126	0.712575	0.985961	0.801907	0.544811	0.509815	0.902808
0.985058	0.284622	0.366971	0.812407	1.3385	0.406641	0.394338	0.236329
1.75697	0.251388	0.451927	0.537447	1.18562	0.46693	0.201975	0.204356
1.11395	0.260478	1.38121	0.555856	1.01711	0.408433	0.626294	0.234936
0.974256	0.173031	0.561366	0.937611	1.18213	0.356007	0.471013	0.1927
0.951045	0.33351	0.73121	0.768005	0.848484	0.353128	0.589443	0.373015
0.55013	0.0393977	0.557259	0.525406	0.82121	0.473328	0.466848	0.262745
0.98282	0.261148	0.703595	0.190324	0.832623	0.449461	0.356499	0.222355
0.780279	0.255066	0.422672	0.964493	1.27573	0.611956	0.4715	0.558904
1.14999	0.112103	0.120771	0.77652	1.20685	0.536651	0.477818	0.431316
0.494269	0.344388	1.14858	0.795796	1.55354	0.337958	0.39945	0.316171
1.27336	0.150071	0.436491	0.950222	0.984347	0.341872	0.359891	0.266771
1.09268	0.313665	1.05169	1.36423	1.17328	0.44809	0.545327
0.79844	0.293439	0.489869	2.11248	0.714866	0.329299	0.712721
0.69489	0.277802	1.46767	0.872767	0.817327	0.436206	0.325307
1.2996	0.363581	1.40379	1.50051	1.55257	0.53982	0.239337
1.36559	0.176556	2.54482	0.67796	0.714912	0.559436	0.451168
0.890861	0.225178	0.906035	0.756089	0.771583	0.390122	0.332998
1.12902	0.218812	1.13719	1.35714	0.748791	0.434096	0.342458
1.08363	0.209728	0.670285	0.516074	0.687006	0.560501	0.190638
1.05822	0.283522	0.907848	0.815934	0.798432	0.537245	0.464134
0.953238	0.326309	1.15074	0.818899	0.835076	0.322547	0.692088
0.851555	0.33552	0.752736	0.508865	0.887169	0.396106	0.179178
0.519998	0.432361	1.0827		1.17147	0.464242	0.402701
1.83927	0.32453	0.473434		1.05948	0.495353	0.482746
0.720909	0.196489	0.791174		1.05	0.32945	0.230845
0.972454	0.350107	0.728175		0.980294	0.336096	0.467395
1.08307	0.246271	0.882449		0.577176	0.540376	0.196476
1.05388	0.248757	0.877041		1.02145	0.477347	0.394145
0.648571	0.323999	1.25522		0.770913	0.286399	0.723202
1.56037	0.20878	1.43823		0.780758	0.336865	0.138064
0.913321	0.314619	1.04273		0.745725	0.420263	0.386917
1.33263	0.445761	0.722619		0.644838	0.588606	0.260277
0.991679	0.322788	1.2958		1.19787	0.339446	0.245709
0.965087	0.221126	0.34154			0.452769	0.499821
0.788932	0.33568	1.26258			0.321407	0.480649
1.93612	0.351837	0.314654			0.256596	0.150767
1.48744	0.240398	1.04659			0.347675	0.207473
0.674901	0.325864	0.999179			0.52184	0.178605
0.859414	0.144057	1.19758			0.427208	0.35431
0.734928	0.27734	0.777155			0.536349	0.386444
0.940924	0.302265	0.244331			0.478547	0.436618
0.967728	0.170814	0.555011			0.534292	0.158408
0.791341	0.171587	1.145			0.448928
0.669633	0.160865	0.523915			0.537739
0.857972	0.144628	0.27535			0.460915
0.682731	0.238445	0.264328			0.548491
1.45352	0.235613	0.419815			0.422401
1.02216	0.35237	0.514085			0.610993
0.896295	0.187609	0.389136			0.420341
0.826855	0.31434	0.732743			0.513551
0.628869	0.419273	0.619824			0.544686
0.666349	0.175186	0.764944			0.699474
1.26417	0.211507	0.671486			0.59892
0.618296	0.144785	1.15492			0.42893
0.822862	0.304804	0.392258			0.535905
0.869426	0.380491	0.633326			0.407084
0.599015	0.24959	0.910424			0.466866
0.84467	0.276721	1.1673			0.508518
0.845322	0.295906	0.951653			0.553452
1.31466	0.166104	0.774025			0.670145
0.843622	0.228844	0.641162			0.549293
1.46651	0.368907	0.591212			0.40493
0.952601	0.632076	0.276938			0.58526
1.02455	0.740111	0.916867			0.503139
0.847311	0.195573	0.562618			0.664623
1.11867	0.166466	1.42567			0.59499
1.17694	0.277588	0.909863			0.539367
0.955135	0.454678	0.779447			0.570788
0.793023	0.23539	0.107841			0.392504
1.04427	0.27708	0.593719			0.429312
1.20788	0.343031	0.255531			0.687773
1.16772	0.28281	0.910304			0.720243
1.80552	0.189596	0.813701			0.611136
1.008	0.280037	0.56176			0.39643
0.961005	0.164476	0.371313			0.652855
0.909346	0.218898	1.28219			0.556579
1.03047	0.248324	1.06854			0.737458
1.01095	0.256542	1.01478			0.570817
1.0351	0.217015	0.705487			0.472225
0.944784	0.198687	0.898609			1.02344
0.940554	0.330808	0.79716			0.462825
0.846335	0.198019	0.276623			0.67523
1.26547	0.156221	0.739895			0.604011
1.34286	0.402893	0.548754			0.52581
1.04137	0.250089	2.13134			0.460435
1.12544	0.234259	0.703845			0.386877
0.754106	0.205547	0.193799
1.1234	0.317104	1.04919
0.954029	0.26802	0.211625
0.607171	0.18506	0.697332
0.699425	0.437378	0.525974
0.860846	0.352449	0.49899
1.2978	0.29666	0.944563
1.77908	0.308188	0.641375
0.646962	0.265422	0.360469
0.947566	0.264849	0.513978
0.715058	0.324948	0.42152
1.17794	0.223723	1.2366
0.792939	0.363776	0.530481
0.626118	0.262087	0.238871
0.591219	0.241525	0.736011
1.21875	0.189046	0.763578
0.964468	0.364729	0.454174
0.869435	0.229002	0.2438
0.778827	0.265225
0.740711	0.21723
0.691689	0.278664
0.462384	0.552365
0.769598	0.176927
1.51138	0.203362
0.905381	0.265432
0.822479	0.13848
1.31366	0.325555
0.562956	0.207618
0.721257	0.255662
0.694732	0.296665
0.813884	0.20211
0.788004	0.252871
1.01177	0.134305
0.677067	0.190841
1.23815	0.145877
0.826183	0.182681
0.792111	0.2783
1.098	0.437593
1.70649	0.377435
0.820267	0.185833
1.59605	0.238688
0.901035	0.154491
1.38909	0.258423
1.4102	0.283838
0.881272	0.498148
0.852768	0.345325
0.925959	0.127272
1.08002	0.308997
1.03308	0.317773
1.37716	0.210127
1.18547	0.366523
0.728583	0.115159
1.08882	0.179715
0.917286	0.26977
0.781269	0.186456
1.00744	0.224303
0.629571	0.125795
0.712829	0.257741
1.48321	0.321509
1.018	0.327733
0.935134	0.344834
1.50016	0.229778
1.19343	0.40896
0.861425	0.260733
0.797589	0.140801
0.689709	0.169694
0.664092	0.259996
0.860374	0.197034
1.04528	0.395794
	0.204408
	0.213575
	0.266851
	0.43431
	0.356939
	0.35421
	0.361934
	0.499463

## Sheet: Replicate 3
WT mock	WT 3h	WT 24h	WT 48h	CSB-KO mock	CSB-KO 3h	CSB-KO 24h	CSB-KO 48h
0.797493	0.221652	0.358573	0.408571	0.907367	0.239249	0.229466	0.43103
1.01063	0.486106	0.673727	0.662218	0.550483	0.424292	0.347394	0.358264
1.48569	0.257575	0.92711	0.478449	0.708	0.315225	0.00821771	0.418622
1.26315	0.432084	0.87026	1.21248	0.851854	0.359311	0.667274	0.27672
0.94619	0.857505	0.517194	0.234479	0.533719	0.398646	0.230346	0.524828
0.770055	0.363828	0.32269	0.456649	0.495827	0.448061	0.326066	0.254797
0.643392	0.230809	1.60823	1.18362	0.696903	0.312374	0.16064	0.359451
1.15018	0.363868	0.474041	1.01607	1.10944	0.345207	0.712706	0.34967
0.799341	0.345131	0.374824	0.878722	0.703017	0.424273	0.340326	0.442009
0.925167	0.30221	0.32889	0.667377	0.832237	0.381441	0.438286	0.323378
0.780596	0.25235	0.475438	0.880839	0.793045	0.429256	0.520584	0.368604
0.969835	0.212195	0.906768	0.557575	0.330403	0.348498	0.535515	0.464508
0.822831	0.280329	0.942244	0.407958	0.636996	0.363201	0.424612	0.589061
0.680272	0.352497	0.749543	0.591607	0.76527	0.351013	0.762791	1.0058
0.704627	0.199856	1.0385	0.477472	0.647955	0.294155	0.316082	0.315022
0.745916	0.359232	0.350587	0.572223	0.702161	0.311903	0.358668	0.903968
1.08274	0.236156	1.10638	0.321748	1.22509	0.300614	0.314219	0.291467
1.05968	0.14114	0.622526	0.809424	0.744401	0.292021	0.310573	0.344182
1.01156	0.288843	0.284951	0.988661	0.671275	0.250568	0.349869	0.476652
1.04375	0.290132	1.18554	0.56112	0.753141	0.245435	0.269257	0.420268
1.00734	0.239978	0.558172	0.409696	0.52224	0.274656	0.422812	0.527419
2.72239	0.168194	0.360772	0.334417	0.625967	0.463015	0.560688	0.429607
1.26019	0.322553	0.527006	0.689593	0.654833	0.421759	0.599645	0.45423
1.34414	0.199116	0.424362	0.475464	0.544655	0.376624	0.490551	0.282208
1.044	0.413472	0.786082	0.872441	0.683097	0.405789	0.755628	0.298497
0.235452	0.406457	0.26741	0.709636	0.596378	0.283617	0.108881	0.240577
0.725224	0.23943	0.794591	0.54943	0.591194	0.332535	0.341963	0.330765
0.889907	0.54756	0.852922	0.842401	0.597664	0.339115	0.181602	0.657563
0.786229	0.297609	0.15016	0.623608	0.957493	0.295969	0.382408	0.320149
1.07278	0.50728		0.803294	0.742472	0.838097	0.536648	0.448848
0.938683	0.517302		1.08166	0.747582	0.530906	0.461195	0.220715
0.891923	0.228964		0.760305	0.714535	0.533184	0.690614	0.328424
1.17718	0.432427		0.879858	0.762671	0.662567	0.232395	0.434127
0.91053	0.346615		0.503838	0.851154	0.391984	0.395592	0.222813
1.25291	0.398681		0.771605	0.523278	0.323429	0.276477	0.386382
1.06608	0.582372		1.80596	0.779934	0.285757	0.502999	0.32164
1.24894	0.213237		0.557519	0.58547	0.374312	0.185371	0.276912
0.992867	0.193471		0.254075	0.662713	0.331078	0.247742	0.332956
1.1543	0.180671		0.20843	0.723783	0.261791	0.230836	0.350262
1.42352	0.519568		0.814968	0.77157	0.418422	0.349849	0.299745
0.892431	0.554838		1.39594	1.0527	0.586939	0.315784	0.253579
1.0681	0.312088		1.46264	0.855304	0.786954	0.295379	0.235106
1.33136	0.213846		1.05277	0.721139	0.553155	0.394824	0.320176
1.16221	0.240869		0.370771	0.732818	0.392352		0.313076
1.29219	0.177169		1.00499	0.796251	0.489971		0.389503
1.13506	0.284665		0.779102	0.708228	0.622498		0.6395
0.814324	0.348457		0.640597	0.699983	1.06692		0.488396
0.842124	0.197925		0.875587	0.811884	0.598264		0.409288
0.823885	0.235886		0.385538	0.615934	0.768066		1.06169
0.824364	0.331205		1.8752	0.856858	0.677705		0.717817
1.01319	0.289447		0.386107	0.811716	0.556215		0.344598
1.22106	0.253041		0.481809	0.934642	0.695106		0.75296
0.824786	0.273158			0.597641	0.422617		0.235241
0.81398	0.365297			0.905185	0.367069		0.138383
0.763768	0.293482			0.568183	0.449148		0.256705
1.21076	0.259312			0.719355	0.476584		0.189981
1.15789	0.335248			0.903861	0.469935		0.271524
1.17933	0.3378			1.19417	0.487226		0.307144
0.571161	0.340098			1.128	0.320481		0.285772
1.17712	0.661135			1.25236	0.491942		0.122919
1.3268	0.264448			1.49584	0.552778		1.16205
1.05987	0.158679			1.2726	0.451843		1.49195
1.00323	0.226885			1.39713	0.453989		0.410962
0.562801	0.324693			1.48168	0.622902		0.582299
0.988308	0.428082			1.53085	0.294111		0.367079
0.932888	0.236564			1.1242	0.321925		0.292837
0.777202	0.225237			0.985061	1.11756		0.422085
0.792386	0.269972			1.36509	0.458022		0.191728
0.60658	0.246232			1.04785	0.383148		0.414073
1.08968	0.268823			1.21132	0.336314		0.191815
1.35012	0.360071			1.25972	0.533984		0.440361
1.15579	0.25026			1.11835	0.500744		0.617839
1.15604	0.214459			1.45058	1.07507		0.845886
1.10963	0.253536			1.29879	0.226886
0.486641	0.280709			1.36516	0.358301
1.06277	0.400732			1.34027	0.457149
0.854647	0.186912			1.54805	0.468099
1.32535	0.215005			1.2033	0.345556
1.23903	0.342514			1.91677	0.367449
0.828091	0.203785			1.05407	0.594513
0.990922	0.201454			1.37926	0.731162
0.606467				1.18694	0.440704
0.794577				1.23478	0.618459
0.820712				0.971204	0.356327
0.535459				1.07194	0.343294
0.706377				1.3913	0.517515
0.905572				1.87373	0.811824
0.749736				2.27468	0.517232
0.921312				1.32017	0.476544
1.00025				1.08551	0.330141
0.836124				1.36471	0.454143
1.22855				1.11459	0.490371
1.07644				1.2938	0.569335
1.15261				1.20443	0.433166
0.862289				1.28464	0.636685
0.634802				1.23696	0.720357
0.944587				1.16792	0.29624
0.907085				1.34526	0.588847
0.849135				1.12328	0.32046
1.09379				1.17852	0.463591
0.847871				1.18827	0.540755
0.914964				1.56542	0.461461
1.1327				1.56621	0.576754
0.936267				1.10841	0.438288
0.804604				1.31694	0.638352
0.851302				1.07652	0.489165
1.13339				1.31377	0.337433
1.22236				1.43723	0.757515
0.950076				0.905068	0.455561
1.69231				0.972437	0.41669
0.997816				0.815925	0.578389
1.13705					0.547897
1.59123					0.354312
0.777416					0.406177
0.993145					0.488396
0.455376					0.331765
1.37984					0.43573
0.919962					0.499945
0.764824
1.22661
1.21731
1.05207
0.977992
1.18639
1.29808
1.11587
0.837964
1.30383
