# Supplementary material for: PAF1C restores transcription after DNA damage independently of promoting histone mark deposition
Source: EMBO Rep. 2026 Apr 8;27(10):2731–48. doi: 10.1038/s44319-026-00761-0 (PMC13219636; doi:10.1038/s44319-026-00761-0)
Supplement: Supplementary file 6 — Source data Fig. 5 [file 44319_2026_761_MOESM6_ESM.zip]

Archive with 9 entries (4 files):
- Figure 5/
- Figure 5/5A/
- Figure 5/5A/Western blot crCTR9 crPAF1 crRTF1.tif
- Figure 5/5B/
- Figure 5/5B/Quantification of histone marks after crCTR9 crPAF1 crRTF1.xlsx
- Figure 5/5C/
- Figure 5/5C/Representative images of RRS after crCTR9 crPAF1 crRTF1 crCSA.tif
- Figure 5/5D/
- Figure 5/5D/Quantification RRS crCTR9 crPAF1 crRTF1.xlsx
