# Supplementary material for: PAF1C restores transcription after DNA damage independently of promoting histone mark deposition
Source: EMBO Rep. 2026 Apr 8;27(10):2731–48. doi: 10.1038/s44319-026-00761-0 (PMC13219636; doi:10.1038/s44319-026-00761-0)
Supplement: Supplementary file 6 — Source data Fig. 5 [file 44319_2026_761_MOESM6_ESM.zip › Figure 5/5B/Quantification of histone marks after crCTR9 crPAF1 crRTF1.xlsx]

## Sheet: H2B-K120Ub
	crNC	crCTR9	crPAF1	crRTF1	crCSA
Replicate 1	1		0.420425	0.233435	1.03493
Replicate 2	1		0.351236	0.369314	1.31972
Replicate 3	1	0.440897	0.841615	0.0174081	0.567393
Replicate 4	1	0.473728	0.531493	0.167979	0.70091
Replicate 5	1	0.612512	0.547537	0.260637	0.520941

## Sheet: H3K4me3
	crNC	crCTR9	crPAF1	crRTF1	crCSA
Replicate 1	1		0.710422	0.187588
Replicate 2	1		0.345241	0.638541
Replicate 3	1	0.616369	0.614223	0.149761	0.954304
Replicate 4	1	0.624402	1.07373	0.827171	1.13824
Replicate 5	1	0.670382	0.705171	0.180497	1.01769

## Sheet: H3K79me2
	crNC	crCTR9	crPAF1	crRTF1	crCSA
Replicate 1	1		0.750162	0.791431	1.35337
Replicate 2	1	0.429918	0.765346	0.801254	1.06581
Replicate 3	1	0.570132	0.614037	0.385604	0.717679
Replicate 4	1	1.02136	0.953292	0.55536	0.696822
