# Supplementary material for: PAF1C restores transcription after DNA damage independently of promoting histone mark deposition
Source: EMBO Rep. 2026 Apr 8;27(10):2731–48. doi: 10.1038/s44319-026-00761-0 (PMC13219636; doi:10.1038/s44319-026-00761-0)
Supplement: Supplementary file 6 — Source data Fig. 5 [file 44319_2026_761_MOESM6_ESM.zip › Figure 5/5D/Quantification RRS crCTR9 crPAF1 crRTF1.xlsx]

## Sheet: Replicate 1
crOR10A7 mock	crOR10A7 3h	crOR10A7 24h	crCTR9 mock	crCTR9 3h	crCTR9 24h	crPAF1 mock	crPAF1 3h	crPAF1 24h	crRTF1 mock	crRTF1 3h	crRTF1 24h	crCSA mock	crCSA 3h	crCSA 24h
1.11782	0.135979	0.944417				1.40122	0.292677	1.35019	1.82118	0.238909	1.29595	0.923091	0.18473	0.365761
1.27964	0.141739	1.39716				0.61307	0.246789	0.147623	1.4428	0.188485	0.379815	0.846769	0.169554	0.381757
1.18659	0.121099	0.83051				0.242175	0.218636	0.0364439	1.3763	0.204296	1.11648	0.731582	0.204939	0.228134
0.903536	0.105815	0.700141				1.76759	0.516457	0.166189	1.45179	0.290095	2.03443	0.823526	0.153653	0.287165
1.31543	0.157124	0.631577				1.34744	0.392271	0.833885	1.47968	0.406145	1.65339	0.73171	0.153433	0.491046
1.41405	0.157292	0.761289				1.35172	0.329481	0.59196	1.57596	0.233785	2.04818	0.887391	0.142475	0.203259
0.967217	0.203161	0.813127				0.89085	0.274866	0.632301	1.80796	0.366723	1.46422	0.893692	0.224338	0.470754
1.29975	0.27146	0.0634968				1.30712	0.273587	0.3161	1.8063	0.210249	1.19348	1.3215	0.110026	0.235724
1.13364	0.172531	0.413099				0.953015	0.140962	0.559274	1.60118	0.289321	1.48265	1.05044	0.143634	0.272155
1.36086	0.130681	0.906379				0.888343	0.374398	1.08531	1.87261	0.221583	1.28714	2.61687	0.146827	0.303153
1.12471	0.0957782	0.823022				0.953595	0.396961	0.97758	1.91298	0.458275	1.26885	1.69342	0.18091	0.144645
1.45424	0.122187	0.177315				1.23259	0.259382	0.987625	1.58134	0.248888	1.02475	1.31695	0.165723	0.373676
1.16304	0.185449	0.702256				1.09645	0.454069	0.247771	1.56183	0.252429	1.25605	2.72122	0.133965	0.410345
1.29338	0.130978	0.671617				1.3422	0.440316	1.18149	1.50804	0.361392	1.88595	1.1359	0.177628	0.488393
1.12714	0.105201	1.30752				1.07133	0.189344	0.388206	1.55688	0.194022	1.78459	0.97998	0.172868	0.220414
1.55658	0.160903	1.12064				1.19417	0.343784	0.348002	1.38003	0.306081	0.532386	0.734743	0.128728	0.218521
1.18707	0.11992	1.26138				1.00302	1.29136	0.0711249	0.875936	0.161333	1.44501	0.899735	0.12098	0.372961
1.63914	0.181914	1.18339				1.04615	0.252698	0.186908	1.61117	0.298843	0.446738	0.95026	0.149736	0.201218
1.59859	0.060968	1.31252				1.94734	0.143512	0.588698	0.925751	0.320328	0.536116	0.724471	0.129569	0.149491
1.23577	0.145825	1.21743				0.784874	0.243909	0.246491	1.30845	0.262049	1.00139	0.906438	0.155663	0.222295
1.29888	0.128698	0.251553				1.37978	0.240676	0.185416	1.22794	0.317111	0.684495	0.898449	0.144432	0.124023
1.69147	0.134162	0.822947				0.721901	0.131947	0.317611	0.983653	0.115974	1.43078	0.945361	0.12778	0.14845
1.17647	0.070015	0.8315				0.936495	0.316253	0.160559	1.0186	0.179949	1.21248	0.778429	0.129485	0.174157
1.2373	0.127001	1.14277				0.936509	0.180796	0.108829	1.15889	0.222505	1.02305	0.975542	0.107206	0.222031
1.77725	0.0889197	0.876343				0.75501	0.269325	0.283132	1.37878	0.170963	0.975372	0.980651	0.110259	0.306321
0.983829	0.17947	1.08935				0.887103	0.0845027	0.597201	1.29819	0.123067	0.331914	1.0452	0.132669	0.862063
1.51492	0.127717	0.593				0.967698	0.248713	0.787303	1.43457	0.167973	0.1017	0.684924	0.108921	0.165653
0.981851	0.114988	0.913901				0.47375	0.232906	0.194455	0.930237	0.220954	1.29804	0.799973	0.115659	0.0910692
1.20354	0.234126	0.913327				1.155	0.259839	0.929776	1.25851	0.198972	1.65954	0.581655	0.122182	0.231751
1.31022	0.14198	0.705487				0.745807	0.227187	0.112034	0.704148	0.0977572	1.35241	0.707744	0.108437	0.0829542
1.50249	0.201903	1.13282				1.1178	0.284923	0.718771	1.07388	0.169009	0.209923	0.762269	0.137334	0.217992
1.29838	0.0577704	0.918947				1.09297	0.306308	0.374027	1.45922	0.295069	1.24517	0.872004	0.0899703	0.0993713
1.4695	0.16979	0.444591				1.00593	0.262935	0.161385	1.23108	0.164226	1.47514	0.8589	0.127691	0.189956
2.238	0.132656	1.23155				0.972223	0.508015	0.0766503	1.27674	0.255347	1.60213	0.798547	0.150901	0.260269
1.38985	0.124992	0.78566				0.934382	0.570591	0.252808	0.922151	0.278981	1.34164	1.00984	0.131978	0.229736
2.0765	0.157356	0.912027				0.890491	0.230035	0.197372	1.21841	0.362298	0.4114	1.11165	0.197834	0.130444
1.57261	0.10561	0.666879				0.769369	0.309197	0.340368	0.930359	0.266325	0.614429	1.25902	0.236326	0.106976
0.846588	0.0898698	1.55623				0.595143	0.456412	0.0763341	0.693907	0.178941	1.37041	1.04754	0.1981	0.137516
1.0123	0.128634	1.74595				0.672933		0.0297038	1.22466	0.136833	1.38159	1.08361	0.211202	0.0757008
0.726008	0.117202	1.46325				0.61635		0.725248	1.44153	0.294045	1.91754	1.35249	0.235376	0.440789
1.03675	0.0948329	0.429972				1.13281		0.265282	1.51171	0.247302	1.4507	1.27773	0.225203	0.172068
1.14168	0.168336	2.31162				0.945476		0.0663911	0.745603	0.188621	1.19476	1.11487	0.209005	0.101259
0.969077	0.0706437	1.31067				0.692259			0.556898	0.292891	0.99998	0.92047	0.192827	0.0977625
1.26798	0.17034	0.804671				0.766603			1.40283	0.219812	1.2227	0.981143	0.193277	0.0961957
0.857185	0.11672	1.27413				0.834652			1.60342	0.196428	0.855262	-0.00284	0.187718	0.125407
1.0076	0.189143	1.98947				0.871935			1.14816	0.135724	1.15395	0.802439	0.198394	0.122119
1.0961	0.0556174	1.53653				1.14715			1.40514	0.154728	1.35196	1.13857	0.128435	0.295024
0.821637	0.103384	1.01233				1.50389			1.04825	0.140161	2.01024	1.02644	0.176915	0.200808
1.16749	0.104119	1.36805				1.0607			1.38712	0.24027	1.34755	0.939826	0.218549	0.193251
1.1543	0.0792937	1.7151				1.09799			1.05327	0.15879	0.754203	0.886497	0.109515	0.0991955
0.845399	0.0905717	0.276402				1.08322			0.748983	0.175811	1.6288	1.10836	0.15526	0.517858
0.963953	0.165318	1.25103				1.57045			1.67386	0.602734	2.44334	0.912383	0.161734
0.861241	0.131465	0.983905				1.00636			1.08261	0.312114	1.56908	1.26941	0.116098
0.832592	0.098255	1.51606				0.858853			1.03121	0.117002	2.06882	0.708131	0.146466
0.624631	0.200648	1.48331				0.581073			1.09994	0.28948	1.65308	1.10348	0.113057
0.624927	0.123508	1.6854				1.11997			1.19997	0.230673	1.80838	0.978092	0.188543
1.05699	0.132926	0.915256				0.691797			1.4109	0.293232	1.59639	0.70334	0.175555
0.969698	0.0965841	0.822467				0.690116			1.00695	0.278289	2.0988	0.882015	0.152602
0.588582	0.201147					0.896316			0.770786	0.294124	1.68276	1.03008	0.132954
0.700876	0.160353					1.20894			0.950178	0.222504	1.23071	0.957621	0.137381
0.626007	0.114508					0.985236			1.0955	0.358025	1.55392	0.963332	0.202649
0.562415	0.215086					1.1784			0.868549	0.27715	1.41035	0.800218	0.122424
0.738551	0.112045					0.522744			0.74862	0.0762432	1.18702	0.860336	0.151763
0.877522	0.158604					1.09234			1.0023	0.312528	1.43007	1.17267	0.170388
0.637114	0.194461					1.201			0.52298	0.115455	1.35163	1.01084	0.158285
0.585118	0.117587					1.30112			1.10785	0.222898	1.71295	1.16078	0.123994
0.727466	0.180342					0.612877			0.953132	0.0503234	1.13896	0.850282	0.2294
0.637185	0.112315					1.28483			0.958186	0.15236	1.58929		0.184431
0.810088	0.121307								1.04526	0.068875	1.65769		0.199495
0.594507	0.129811								1.0058	0.251015	1.75674		0.199312
0.669048	0.153712								0.885849	0.254977	1.03471		0.16747
0.577576	0.214746								1.02383	0.155584	1.45642		0.213495
0.536026	0.160913								1.09725	0.128234	0.210479		0.140777
0.837118	0.148257								0.885058	0.273671	-0.251756		0.196032
0.851544	0.335999								0.926652	0.248457	0.739656		0.189701
1.01393	0.207873								0.929874	0.185503	1.51741		0.151018
0.787312	0.157817								0.900365	0.165649	1.45845
0.74635	0.12819								1.13092	0.208031	1.38169
1.02548	0.169348								1.09972	0.247183	0.594707
0.953474	0.19534								0.931599	0.280727	1.01153
1.11707	0.145345								0.936445	0.253542	0.381474
0.783838	0.194045								0.954982	0.201501	1.37548
0.656922	0.1066								0.7627	0.175487	1.24926
0.937866	0.173406								1.20009	0.122276	1.44208
0.642697	0.122723								1.00499	0.191833	1.19795
0.73276	0.218865								1.08321	0.260384	1.66441
0.647702	0.171139								1.02191	0.364972	1.39021
0.69228	0.177277								0.634782	0.213564	1.09276
0.749105	0.20382								0.905365	0.146729	1.03733
0.807063	0.18073								0.950608	0.136116	1.06752
0.721976	0.203863								0.483534	0.252357	0.657643
0.730319	0.214023								1.23161	0.270169	1.19462
0.77017	0.18461								0.849429	0.207574	0.808935
0.799308	0.15841								0.864519	0.239328	0.746802
0.633576	0.262228								1.30387	0.201077	0.48254
0.741654	0.247573								1.19059	0.189083	0.532886
0.755617									0.70262	0.248802	0.913882
0.656341									0.943606	0.292517	1.03387
0.727313									0.924895	0.43783	1.47337
0.821895									1.14714	0.16761	1.23651
0.573636									0.73517	0.172097	0.88853
0.667333									0.950311	0.414179	1.72704
0.584879									0.962719	0.304781	1.21065
									0.6638	0.219098	0.809623
									0.851803	0.219213	1.43993
									0.777698	0.252011	0.966127
									0.564609	0.262779	0.693542
									1.03203	0.200633	0.0149852
									0.930766	0.40085	0.587416
									0.595761	0.145951	1.21103
									1.09896	0.247769	0.409307
									0.809032	0.350226	0.751345
									0.746172	0.258948	0.503358
									0.936272	0.289684	1.24287
									0.715618	0.330501	1.56144
									0.590209	0.182988	0.772867
									1.02437	0.186232	1.22887
									0.937863	0.211473	1.23665
									0.686993	0.331051	-0.0720867
									1.0454	0.209693	0.675768
									0.47803	0.376062	1.23045
									0.902397	-0.0789	0.495541
									1.20643	0.280322	1.83146
									1.12012	0.388739	1.36625
									0.9539	0.266625	0.921634
									0.555079	0.395261	1.02764
									0.840652	-0.0521693	1.13365
									1.09221	0.3538	1.59933
									0.917989	0.151832	1.54402
									1.09067	0.26155	0.515693
									1.17972	0.64537	1.11834
									0.745182	0.584406	1.05351
									0.954658	0.345912	1.5427
									0.495155	0.25034	0.599841
									0.9905	0.190179	1.88903
									1.15939	-0.0108908	1.90314
									1.15309	0.192032	1.82834
									1.01727	0.136204	1.13111
									1.12084	0.097767	0.775458
									1.24519	-0.00523714	0.730166
									0.904789	0.0152847	0.166
									0.838393	0.279624	1.51769
									0.501227	0.200119	1.58492
									0.856255	0.108331	0.504978
									1.08332	0.361066	1.71415
									1.11019	0.266062	1.46907
									1.31969	0.218533	1.01445
									0.915442	0.207162
									0.960661	0.172279
									0.870574	0.708852
									1.32598	0.138088
									1.17106	0.235977
									0.786047	0.293645
									0.624104	0.36568
									0.787338	0.188388
									1.10922	0.14751
									1.08879	-0.0545203
									0.939863	0.00326651
									0.636015	0.148055
									1.09399	-0.147408
									0.924122	0.0498558
									0.605305	0.317213
									1.05995	0.22876
									0.782575	0.10921
									0.633274	0.286112
									0.462607	0.0163785
									0.432083	0.206253
									0.931922	0.353624
									0.688917	0.318679
									0.428192	0.218495
									0.568945	0.33285
									0.640195	0.0897517
									0.317496	0.34131
									0.946514	0.282423
									0.635837	0.291472
									0.9793	0.107078
									0.867011	0.155284
									0.782365	0.0500996
									0.996022	0.127449
									0.862298	0.228115
									1.0963	0.177178
									0.808118	0.276488
									0.788667	0.264075
									1.07359	0.305567
									0.872277	0.517475
									1.04849	0.362889
									1.08303	0.302854
									1.27868	0.449466
									0.853255	0.14717
									0.526087	0.138369
									0.462928	-0.00753068
									0.629165	0.233328
									0.75943	0.143691
									0.977463	0.117237
									1.00967	0.0746669
									0.824359	0.281895
									0.742362	0.148769
									0.966481	0.303431
									0.678079	0.0990862
									0.927555	0.23664
									0.852929	0.264074
									0.920394	0.257918
									0.9512	0.322791
									1.26347	0.0661646
									0.835013	0.264622
									0.691664	0.283338
									1.08192	0.114042
									0.842137	0.37178
									0.715534	0.352323
									0.720241	0.214043
										0.28275

## Sheet: Replicate 2
crOR10A7 mock	crOR10A7 3h	crOR10A7 24h	crCTR9 mock	crCTR9 3h	crCTR9 24h	crPAF1 mock	crPAF1 3h	crPAF1 24h	crRTF1 mock	crRTF1 3h	crRTF1 24h	crCSA mock	crCSA 3h	crCSA 24h
0.957011	0.296811	0.680867				0.913252	0.338415	0.896248	0.824442	0.295809	1.64799	0.743673	0.0988544	0.411467
0.840445	0.253611	0.795046				0.732411	0.377021	0.582574	0.708485	0.5775	0.852851	1.01801	0.377988	0.0762289
0.83381	0.659335	0.674824				0.892221	0.237921	0.726639	0.853728	0.134919	0.875779	0.726574	0.42693	0.252654
1.10114	0.385458	0.822585				0.668722	0.17822	0.360615	1.27153	0.378688	1.27051	1.18445	0.323958	0.486773
0.954032	0.109253	0.703412				1.06579	0.25868	0.719728	0.991762	0.627289	0.355611	1.32489	0.105497	0.13549
0.778437	0.3521	-0.0529593				0.757271	0.109646	0.211473	0.233979	0.652406	0.997244	0.981627	0.418046	0.392822
0.877702	0.377845	0.787232				0.754883	0.269127	0.0817307	0.882944	0.511868	1.36338	1.10637	0.162936	0.267786
0.728064	0.570096	0.707489				1.30374	0.243597	0.0821062	1.09896	0.716417	1.94114	0.925729	-0.0269949	0.224264
1.18928	0.429612	0.829362				0.878441	0.190827	0.176574	0.970502	0.890971	1.63189	1.06346	0.233888	0.387226
0.801901	0.180423	0.189771				0.73181	0.230365	0.859667	1.14766	0.595482	0.68046	1.03303	-0.0872545	0.201426
0.83849	0.218537	0.653623				0.726668	0.120164	0.196682	0.88893	0.611584	0.775042	0.927651	0.123742	0.589927
1.02516	0.605921	0.518136				0.731513	0.307106	0.653085	1.30267	0.608118	1.86222	1.30033	-0.0639955	0.574672
0.968122	0.476595	0.920745				0.603221	0.29302	0.129814	1.21369	0.4493	1.47974	1.0964	-0.0270164	0.39293
0.695451	0.369363	0.691995				0.732828	0.276705	0.585603	0.523383	0.735221	0.177855	1.06949	0.156009	0.210503
0.618175	0.332989	0.889178				0.856251	0.346001	0.451698	1.17746	0.606977	1.31738	0.794252	0.0937845	0.0824985
0.897925	0.332761	1.03273				0.851139	0.138042	0.436294	0.492287	0.466266	1.94408	1.06143	0.203436	0.255462
0.978753	0.300436	0.742789				0.447848	0.416632	1.13832	0.818787	0.520152	1.73198	0.859689	0.127572	0.17018
0.571911	0.186977	0.808721				0.85002	0.364237	0.206739	1.28437	0.57176	2.17309	1.00818	0.17599	0.371729
0.780181	0.0749676	0.891671				0.731753	0.313661	0.170338	0.946345	0.369751	2.63649	0.713358	0.206786	0.238802
0.610718	0.365299	0.990865				0.725726	0.268523	1.09424	0.889853	0.365514	2.75506	0.690628	0.18427	0.588362
0.725366	0.645227	0.466036				0.569909	0.340828	0.236944	0.810397	0.446391	1.99148	0.911878	0.235668	0.270559
0.783966	0.0951804	0.803912				1.00465	0.228195	0.324533	0.793583	0.498207	1.09324	0.783913	0.137758	0.440508
0.71483	0.345458	1.17471				0.681547	0.21258	0.717777	1.12912	0.649989	1.12092	0.805701	0.108533	0.254211
0.620855	0.237673	1.30046				0.554181	0.327963	1.1806	0.91406	1.07909	1.98665	1.02412	0.218345	0.716112
0.792711	0.172665	1.90086				0.743115	0.307317	0.167874	0.889488	0.503358	0.64763	0.846677	0.0805393	0.157643
0.924293	0.431898	1.0074				0.768599	0.187435	1.07997	1.16915	0.536443	1.0836	0.919951	0.346841	0.210739
0.605465	0.0549808	1.09724				0.549317	0.212187	0.856231	1.03412	0.595993	2.1856	0.812647	0.210243	0.0664326
0.623503	0.294585	0.695074				0.885732	0.357182	0.0909262	1.06016	0.381608	0.133397	0.776261	0.0166967	0.10404
0.571489	0.239357	0.915525				0.792921	0.315673	0.987733	1.27832	0.782312	1.54435	0.864691	0.204	0.22315
0.574998	0.233744	0.919279				0.443688	0.571492	0.525011	1.20049	0.487401	0.872957	0.976514	0.194292	0.0768784
0.711336	0.253137	0.861482				1.25305	0.181136	0.21897	0.964472	0.340413	1.70459	1.11348	0.24365	0.446592
0.705278	0.164269	0.767721				0.737736	0.377057	1.25726	1.1836	0.665828	1.81513	0.797226	0.0647792	0.373399
0.616012	0.187282	0.915245				0.690556	0.190103	0.2349	1.20493	0.393204	0.492208	0.769758	0.00968092	0.330316
0.678592	0.242369	1.28047				0.774334	0.419368	0.804875	0.920349	0.782251	1.95883	0.889088	0.168411	0.426683
0.685192	0.249008	0.349398				1.09357	0.128479	0.143036	0.947793	0.503735	1.32191	1.04444	0.184614	0.289832
0.796293	0.251933	0.577461				0.654611	0.0797626	0.988288	1.13561	0.484754	1.09734	0.686943	0.151886	0.116295
0.786554	0.282529	0.706925				0.76691	0.181011	0.334599	1.09814	0.497808	1.81885	1.15027	0.206775	0.118184
0.864253	0.191525	0.743738				0.832842	0.168136	0.336334	0.965959	0.43106	0.258954	1.11318	0.231075	0.34638
0.896913	0.207988	1.07501				0.709755	0.353142	1.07846	0.788336	0.604258	0.982672	0.853886	0.17467	0.19451
1.35102	0.120607	0.990641				0.894417	0.410798	0.230617	0.727543	0.272138	1.35537	1.04313	0.230007	0.432611
1.49834	0.335385	0.875465				0.860408	0.313948	0.383605	0.706926	0.388467	1.93529	1.24586	0.178046	0.61839
1.83277	0.147614	1.01757				0.691845	0.305729	0.730725	1.24583	0.39321	0.65075	1.13319	0.2809	0.254273
1.37813	0.132355	0.944097				0.958019	0.329487	0.605039	0.841894	0.224201	1.82973	1.01972	0.105293	0.534007
1.45964	0.195928	0.787634				0.985976	0.186922	0.853947	0.776715	0.499375	0.344358	1.13801	0.210178	0.190379
1.43282	0.190847	0.307005				0.730862	0.411508	1.09	0.894323	0.367283	1.24466	1.20597	0.226121	0.203721
1.36113	0.127505	0.637301				0.764704	0.325723	0.207321	0.694974	0.286268	1.4554	1.22675	0.1886	0.321714
1.36767	0.189116	0.905374				0.791893	0.331961	1.28783	0.925015	0.253864	1.05575	0.953902	0.227498	0.304575
1.2145	0.369107	1.49748				0.787004	0.0836842	1.79075	0.880843	0.412501	0.562305	1.01927	0.379255	0.241239
1.32055	0.12048	0.681059				0.660582	0.260263	0.927419	0.909399	0.374039	1.30478	1.04592	0.326518	0.150316
1.35569	0.188193	0.458737				0.700184	0.41858	1.0781	1.01313	0.329279	0.867154	1.10142	0.525317	0.229285
1.18909	0.317939	1.19023				2.28507	0.311551	0.0475527	0.775507	0.372962	2.57511	1.05927	0.238663	0.136123
1.03952	0.277595	0.171024				1.26005	0.00527382	0.715809	0.697257	0.40026	0.0375358	1.00895	0.501908	0.18693
1.24708	0.124614	0.753624				0.957001	0.115231	0.6952	0.904782	0.721865	1.56079	1.27188	0.31322	0.0988114
1.38527	0.0421522	1.0194				1.51564	0.202373	0.780695	0.945862	0.390559	1.90497	1.20302	0.479108	0.0840874
1.39448	0.255135	0.984204				0.814625	0.253354	0.962817	1.05211	0.232254	0.4372	1.19978	0.433835	0.493357
1.36385	0.104463	1.00452				1.29439	0.34952	0.593983	0.935709	0.453126	1.54909	0.992954	0.20283	0.146902
1.56293	0.098429	0.841267				1.06462	0.301126	0.625462	0.911252	0.701879	2.19564	1.17623	0.163631
1.51296	0.209172	0.637456				1.17016	0.247806	0.326089	0.979759	0.380967	2.60231	0.88477	0.239428
1.16664	0.246911	1.30168				1.0678	0.27967	1.15551	1.21371	0.632959	1.9017	0.986995	0.20736
1.21748	0.187267	1.27618				0.915274	0.223643	1.02514	0.921178	0.403367	2.73985	1.12567	0.374177
0.718234	0.192008	0.929529				1.87825	0.28644	0.202874	1.01384	0.506845	0.22712	0.939769	0.406639
1.41448	0.150308	0.191706				1.34646	0.21258	1.05103	0.979673	0.370967	2.24233	0.874294	0.358057
1.12024	0.123563	0.621193				1.21367	0.252878	0.44186	1.08088	0.492206	1.54052	0.679989	0.266272
1.19411	0.233882	1.42944				1.30549	0.243484	0.966547	0.395452	0.507615	1.59465	0.965258	0.376292
0.936527	0.295433	0.868436				1.34088	0.127168	0.249816	1.1812	0.398638	1.65887	0.969292	0.58267
0.962409	0.172501					1.29941			0.947533	0.514032	2.05891	1.01677	0.344933
0.930345	0.210675					1.36413			0.7803	0.294569	1.51125	0.843287	0.405353
1.34747	0.255143					1.23759			0.810861	0.469332	2.23345	0.996781	0.816622
	0.110358					0.946569			0.828721	0.269824	1.47869	1.06052	0.568381
	0.146562					1.36802			0.862317	0.435235	1.71663	0.942273	0.25591
	0.286749					2.47593			0.814293	0.590504	3.15853	1.02463	0.421256
	0.195196					1.39009			0.966808	0.286549	0.940991	1.59109	0.565608
	0.160594					0.849367			0.939383	0.336417	2.5297	1.28354	0.256951
	0.218965					1.03523			0.560979	0.441292	2.98122		0.307009
	0.235002					1.37304			0.814193	0.271334	1.36295		0.354947
	0.210871					1.38883			0.735491	0.307686	1.95919		0.338988
	0.115621					1.18913			0.812705	0.278186	1.18214		0.287958
	0.28243					1.24384			0.564764	0.330118	2.30386		0.269855
	0.147111					1.61056			0.527541	0.302571	1.68533		0.365312
	0.369342					1.30955			0.629934	0.38266	3.85529		0.21757
	0.155048					1.32855			0.860873	0.720599	1.78878		0.3813
	0.237759					0.896081			0.959439	0.530842	2.14501		0.513143
	0.245522					1.43341			0.992147	0.376735	2.19952		0.344388
	0.370005					1.06713			0.842112	0.305952	2.08696		0.37189
						1.47576			0.839234	0.747481	1.5925		0.458965
									0.707108	0.315183	2.3715
									0.850367	0.228071	1.0158
									0.686006	0.341746	1.11478
									0.926487	0.331044	2.55716
									1.09195	0.364174	0.476661
									0.987389	0.318426	2.91976
									0.873861	0.848932	1.68013
									1.53534	0.331203	1.18349
									0.975187	0.929716	2.34967
									0.886994	0.527204	1.49146
									0.981566	0.694055	1.757
									0.712524	0.607675	0.61707
									0.519186	0.399637	1.41433
									0.794055	0.405221	1.15544
									0.910388	0.76813	1.43252
									0.682841	0.473051	3.34563
									0.752733	0.621775	1.2411
									0.974192	0.473042	1.81631
									1.03502	0.880698	2.52518
									1.02051	0.288036	1.91912
									1.01001	0.195523	2.06926
									0.944334	0.397071	0.681009
									1.2027	0.26381	1.66041
									1.43303	0.541157	2.19435
									1.1182	-0.180509	1.29812
									1.29886	0.338453	1.20291
									0.88007	0.23356
									1.42817	0.608644
									1.05629	0.618383
									0.863492	0.585269
									1.20329	1.11794
									1.01789	0.413095
									1.25419	0.663588
									1.05529	0.506124
									0.774714	0.539675
									1.11114	0.23017
									1.4841	0.575939
									0.804501	0.5156
									1.12495	0.531761
									0.940476	0.217638
									0.814009	0.897983
									1.41099	0.223877
									1.51285	-0.211834
									0.89372	0.422667
									0.811497	0.499192
									0.874125	0.296351
									1.23424	0.517162
									0.941036	0.558434
									1.05598	0.640847
									1.17513	0.310457
									1.1137	0.588035
									1.27232	0.579489
									0.854505	0.766323
									0.940347	0.575797
									0.969587	0.255397
									1.18351	0.775083
									1.0768	0.554793
									0.956539	0.384306
									1.11866	0.667713
									0.982327	0.426311
									1.07755	0.214209
									0.99052	0.268763
									0.828101	0.370452
									0.872455	0.179038
									1.22405	0.368378
									1.49104	0.350119
									1.01376	0.598269
									1.22655	0.472304
									0.954464	0.532058
									0.993835	0.665938
									1.27494	0.428358
									1.08673	0.26861
									1.15938	0.600362
									1.32796	0.216774
									1.56509	0.386638
									1.34413	0.284019
									1.24949	0.471979
									1.30918	0.471599
									1.04243	1.10233
									1.48263	0.308113
									1.20705	0.290577
									0.90187	0.505001
									1.10122	0.371997
									1.02985	0.431843
									0.768723	0.219387
									0.986767	0.122748
									0.565807	0.167518
									1.0613	0.590244
									1.02832	0.37039
									0.976945	0.235041
									1.18803	0.418668
									1.0738	0.440548
									0.96714	0.455026
									0.96651	0.402021
									0.829085	0.342497
									1.0347	0.247221
									1.1615	0.425149
									1.08838	0.470022
									1.1163	0.385079
									1.04807	0.411189
									1.32839	0.272377
									1.09156	0.0528905
									1.20403	0.30924
									1.18057	0.620824
									1.06762	0.205513
									0.974155	0.213568
									0.951564	0.555733
									1.40081	0.482817
									1.32564	0.369671
									0.905588	0.53397
									1.25359	0.226307
									0.895181	0.296506
									0.804803	0.25964
									0.82426	0.507828
									1.05779	0.567733
									0.986539	0.167259
									1.05721	0.518131
									1.02805	0.361812
									0.937824	0.191832
									0.962757	0.416475
									1.09933	0.348229
									1.26324	0.155325
									0.992482
									0.810525
									1.39383
									1.20806
									0.970558
									1.1134
									1.01242
									1.36483
									1.11217

## Sheet: Replicate 3
crOR10A7 mock	crOR10A7 3h	crOR10A7 24h	crCTR9 mock	crCTR9 3h	crCTR9 24h	crPAF1 mock	crPAF1 3h	crPAF1 24h	crRTF1 mock	crRTF1 3h	crRTF1 24h	crCSA mock	crCSA 3h	crCSA 24h
0.800745	0.316394	2.98587				0.790775	0.162506	1.48894	1.14119	0.167084	0.482708	0.759777	0.394553	0.501258
0.841129	0.299391	1.46324				1.43687	0.131433	0.804499	0.889506	0.361236	0.876082	0.59808	0.257154	0.558918
0.964384	0.437886	2.06167				0.758928	0.227496	0.45072	0.976209	0.300744	1.38962	0.748938	0.438605	0.146811
0.939261	0.527457	1.67225				0.888993	0.151467	0.329601	1.06689	0.465018	2.13213	0.63958	0.445225	0.254557
0.864354	0.236326	1.88045				1.10894	0.177166	0.202908	1.01778	0.178915	0.766908	0.80831	0.26555	0.4308
0.889442	0.51111	1.1622				0.905202	0.161882	0.244742	0.835149	0.205112	0.713018	0.599977	0.28784	0.138364
0.930803	0.591737	0.800157				1.0042	0.0722313	0.108984	0.802111	0.212356	0.934313	0.715156	0.44142	0.255212
1.12589	0.436903	0.470185				0.705392	0.167089	0.205279	0.841315	0.432377	1.03574	0.812999	0.214458	0.833371
1.10798	0.447903	2.11041				1.55807	0.142871	0.290897	0.861309	0.196915	0.95019	0.733953	0.248123	0.483236
0.892108	0.467472	2.01461				0.802543	0.280278	0.139236	0.976343	0.188382	0.156624	0.849195	0.249102	0.278515
1.13313	0.475707	1.97601				1.43002	0.259939	0.287396	1.07473	0.262064	0.688778	0.514795	0.204568	0.375396
0.947331	0.259937	1.99418				0.344722	0.173325	1.00258	1.02514	0.360253	0.777332	0.581981	0.26676	0.115751
0.918626	0.60315	2.21799				1.15898	0.161749	0.990371	1.02383	0.325029	1.29459	0.624983	0.335949	0.383692
0.906536	0.237188	2.15591				0.867247	0.164642	1.13941	0.740576	0.266364	0.452899	0.71408	0.394454	0.446539
0.947576	0.210992	1.80804				0.925676	0.151769	0.275706	0.947847	0.187298	0.988052	0.538671	0.157086	0.331407
0.885452	0.470245	2.64458				0.82809	0.178822	0.304094	0.73151	0.303132	1.15012	0.673291	0.305448	0.22372
0.929297	0.306632	1.70422				1.01771	0.193286	0.350698	0.774189	0.200207	1.72814	0.858556	0.387386	0.381743
1.09381	0.219205	1.60127				1.79977	0.230154	0.217893	0.85228	0.426456	0.839854	0.868875	0.315047	0.177509
0.976544	0.179367	1.76485				0.657121	0.270605	0.980117	0.946062	0.227464	0.692489	0.661576	0.30497	0.282183
0.942931	0.354136	1.28656				1.64003	0.265085	0.58401	0.933082	0.308387	0.183287	0.614219	0.299918	0.714501
0.986434	0.429837	1.72859				0.809178	0.321346	0.387549	1.00974	0.203272	0.959713	0.781958	0.273345	0.253594
0.95368	0.389754	2.3763				1.48489	0.22839	0.234296	0.70959	0.221629	0.803212	0.767139	0.250753	0.302658
0.929974	0.515073	2.02947				0.322272	0.129644	1.22652	0.916026	0.206392	0.307787	0.843552	0.440886	0.322053
0.917518	0.117163	1.00359				0.459442	0.0619073	0.587829	0.703957	0.198622	0.56591	0.810002	0.363829	0.391085
0.985675	0.305953	2.58206				1.02703	0.0751531	1.63719	0.873052	0.143487	0.582053	0.619603	0.386951	0.491582
0.90001	0.311111	3.14777				1.40176	0.122298	0.212904	1.07051	0.251041	0.692959	0.686073	0.447433	0.440891
1.0893	0.281346	1.52642				1.23716	0.111463	0.304218	0.783364	0.390963	0.655543	0.73424	0.412078	0.070265
0.982805	0.374892	3.4846				0.773651	0.50199	0.113993	0.857493	0.308656	0.57722	0.606678	0.46122	0.229034
1.06474	0.251391	1.13296				1.00488	0.119538	0.148131	1.17327	0.140349	0.721143	0.659335	0.451174	-0.032365
0.936576	0.374883	2.04666				1.00132	0.0685913	0.193332	1.08328	0.311755	0.805405	0.748368	0.440156	0.293076
1.11462	0.207859	2.16226				0.868024	0.171167	0.202186	1.49848	0.266825	0.765691	0.702657	0.449776	0.346369
0.925908	0.335677	1.19488				1.28457	0.0813733	0.0355604	1.25479	0.239986	0.912004	0.948072	0.338435	0.403191
0.956671	0.348805	0.877568				1.37489	0.0862006	0.534273	1.07489	0.370485	0.688198	0.70568	0.540877	0.155991
1.10907	0.36096	2.65813				1.00194	0.130697	0.0973753	0.694132	0.160706	1.45156	0.791304	0.391297	0.140683
1.04733	0.206944	1.49979				0.586865	0.226695	0.223188	1.06941	0.298519	0.823811	1.19058	0.477941	0.363002
0.757449	0.437314	1.93603				0.70436	0.153667	0.33376	1.18528	0.274971	1.14083	0.903667	0.379577	0.240189
1.26086	0.145417	0.129034				1.06203	0.136147	0.547597	0.560919	0.303473	0.338694	1.18557	0.370108	0.182588
0.960073	0.320322	2.24556				1.13298	0.106524	0.290329	1.09331	0.28927	1.47277	0.88698	0.469505	0.39832
0.74342	0.522632	2.25919				1.00284	0.111714	1.15684	0.971545	0.211427	1.48632	0.873786	0.402006	0.218866
0.677537	0.244363	1.67201				1.07204	0.190622	0.0435292	1.10885	0.344218	1.38865	0.899829	0.122034	0.232547
0.824336	0.381565	0.805038				0.594696	0.318039	0.912434	0.856895	0.267396	1.16869	1.34636	0.230133	0.120709
0.829657	0.709452	1.39711				1.40305	0.300402	0.275235	1.13887	0.285044	1.08714	0.868934	0.173015	0.19407
0.83031	0.220409	2.04174				1.18467	0.354094	2.22983	0.964655	0.291574	0.163924	0.770909	0.0999177	0.410303
0.788298	0.332907	1.35597				1.58163	0.314878	0.118959	1.07517	0.206283	0.925474	1.09586	0.22065	0.134526
0.800636	0.281299	1.04756				0.67316	0.336316	0.565295	1.15416	0.205247	1.1911	0.830193	0.159842	0.302555
0.923923	0.206548	0.699563				1.38116	0.295947	0.0720483	0.987157	0.239328	1.18051	0.987462	0.113712	0.200577
0.958806	0.294481	1.90965				0.967783	0.185084	1.04785	1.0103	0.159582	1.55223	0.685122	0.222169	0.174458
0.855584	0.329316	1.53867				1.1346	0.420339	0.623109	1.02426	0.17631	0.648366	1.55188	0.114896	0.113114
0.895097	0.355541	1.17065				0.964814	0.186189	1.18724	1.13668	0.402382	1.3767	1.10619	0.0610242	0.186901
0.851765	0.232888	1.38815				0.663422	0.35699	0.563712	0.974194	0.42039	0.628441	1.29436	0.0816482	0.328909
0.804991	0.444259	1.79838				1.12766	0.282003	1.20781	0.677838	0.384392	0.426644	0.957621	0.0620954	0.228535
0.989357	0.248134	0.656807				0.909304	0.308102	0.627321	1.14004	0.311287	1.43152	1.01547	0.212363	0.166084
0.993822	0.31927	0.898785				1.26398	0.346162	-0.0015237	1.11687	0.328914	0.646323	1.02836	0.214981	0.171951
0.874775	0.181705	1.12322				1.07911	0.0792465		0.163393	0.278073	0.69334	0.843071	0.0679224	0.123647
0.863495	0.348741	0.464303				1.27145	0.279632		1.09469	0.242499	1.18666	0.817586	0.179445	0.02691
0.870514	0.424421	0.773271				1.01229	0.417658		0.847704	0.229429	1.21378	1.19977	0.241368	0.416709
0.919901	0.352201	1.56737				0.946282	0.440682		0.967279	0.233985	0.252363	0.838899	0.0761037	0.210298
0.886002	0.352192	1.91945				0.856985	0.423941		0.965397	0.248042	0.988388	1.04681	0.224813	0.226668
0.941892	0.502482	0.0832725				1.2563	0.271468		0.908362			1.10661	0.203061	0.191084
1.09665	0.392538	1.40847				1.14838	0.368423		0.607249			1.05729	0.0642638	0.292799
0.849607	0.412048	1.74988				1.2573	0.0381388		1.50846			1.13143	0.157672	0.482454
0.870289	0.425009	1.71893				0.666907	0.184186		1.43939			1.0846	0.148247	0.571914
1.23938	0.297271	1.69482				1.20478	0.360006		1.39799			0.808208	0.239946	0.353324
1.13176	0.358078	1.36262				0.396014	0.164783		1.41789			0.954116	0.150091	0.287866
0.851311	0.302716	1.32449				0.911393	0.12446		1.00977			0.769541	0.306491	0.382037
0.84195	0.202934	1.91734				1.15983	0.228353		1.13147			1.09988	0.162117
0.960953	0.442906	1.44263				0.891308	0.232342		0.998947			1.20497	0.0596658
1.05942	0.401624	2.52692				0.940892	0.257279		0.963744			1.18852	0.0724474
0.914734	0.894731	2.10078				0.788459	0.286096		1.23605			1.39652	0.177521
1.20073	0.807867					0.94935	0.192573		0.810516			1.11984	0.147414
1.02777	0.123704					0.997707	0.498501		1.08385			1.48352	0.244052
1.1239	0.555395					0.617088	0.433627		1.16735			0.287063	0.105048
0.786804	0.526542					0.38621	0.285772		1.1386			1.27939	0.24272
0.905574	0.0996553					1.17063	0.223322		1.00095			0.693183	0.307174
0.913198	0.537415						0.241662		1.21986			1.31352	0.15931
1.03897	0.736749								1.4243			1.16708	0.0923486
0.956234	0.491922								0.822404			0.99222	0.208203
1.09688	0.472241								1.0989			0.905463	0.188323
0.849731	0.40228								1.38795			1.20487	0.159868
0.942001	0.417824								0.983421			1.20854	0.149257
1.22248	0.567638								0.798061			1.33768	0.182359
0.999887	0.397281											1.45436	0.181057
0.822735	0.502541											1.32872	0.144852
0.841681	0.47646											0.972891	0.039282
1.07468	0.516168											1.12268	0.158621
0.790876	0.303584											1.16134	0.182362
0.848322	0.301045											1.28664	0.192365
0.834077	0.2958											0.764978	0.201728
0.658349	0.422254											0.982749	0.245429
0.807758	0.466559											1.00001	0.213048
1.31481	0.363679											1.06429	0.249076
0.719489	0.459729											1.10634	0.142531
0.85106	0.284754											0.96096	0.188683
0.972921	0.224467											1.12206	0.201168
0.652089	0.21352											1.10519
0.852256	0.251551											1.3588
1.00283	0.276196											1.01379
1.30593	0.44096											0.978372
1.06617	0.388903											1.0838
1.41366	0.265613											1.0587
1.15123	0.57826											1.50656
0.967157	0.245155											1.23636
1.21073	0.478023											1.21277
1.16598	0.288344											1.5097
0.731779	0.367923											1.29508
1.15812	0.384246											0.983825
1.42925	0.494148											1.2991
0.792019	0.424687											1.30815
0.908491	0.397133											0.992505
0.894979	0.509707											1.16165
1.08821	0.447888											1.10651
1.20947	0.234318											1.53239
1.14185												1.13572
0.632399												0.972986
0.725826												1.5364
0.92431												1.29683
1.39367												1.40881
1.0102												1.39266
0.951551												1.4174
0.979261												1.17975
0.847171												1.24721
0.980711
1.12439
0.786104
1.047
1.06339
1.29093
1.12749
1.26139
0.629434
0.905574
1.1867
0.900176
1.23435
0.835143
1.13026
1.01956
0.908098
0.654856
0.946156
1.01962
1.53045
0.917235
0.904038
1.40381
0.812802
1.26741
1.15945
1.62569
1.5772
1.00557
1.03074
1.26861
1.07067
1.10201
1.2812
1.09407
1.21006
1.0325
1.45012
1.18102
0.944233
1.18926
1.23194
1.05193
1.57467
0.968335

## Sheet: Replicate 1 crCTR9
crOR10A7 mock	crOR10A7 3h	crOR10A7 24h	crCTR9 mock	crCTR9 3h	crCTR9 24h	crPAF1 mock	crPAF1 3h	crPAF1 24h	crRTF1 mock	crRTF1 3h	crRTF1 24h	crCSA mock	crCSA 3h	crCSA 24h
1.64765	0.32065	1.25048	0.620288	0.268336	0.447143							0.98866	0.399735	0.269571
1.69213	0.27614	0.967926	0.869661	0.245868	0.284486							0.832053	0.341561	-0.216019
1.02414	0.250677	1.11978	1.35506	0.277736	0.494574							1.09745	0.00819405	0.282191
1.76001	0.0778469	1.21812	0.813059	0.296458	0.247872							1.24819	0.104787	0.0787321
1.57198	-0.0497149	1.43723	0.713517	0.131056	0.766528							1.21652	0.175259	0.181732
1.45338	0.307554	0.78616	0.64065	0.30147	0.230529							1.20037	0.182837	0.110095
1.61692	0.161411	1.37629	1.18656	0.258504	0.733164							1.02678	-0.052768	0.0666825
1.58949	0.397508	1.13642	0.833044	0.286739	0.161315							1.21064	0.168643	-0.219458
1.83663	0.280225	0.297865	0.692318	0.346125	0.735497							1.34144	0.119786	0.217195
1.5162	0.378362	1.45813	0.698196	0.289762	0.174882							1.09605	0.173282	-0.218472
1.79491	0.371906	1.18406	0.789992	0.139378	0.127925							0.95862	0.200597	0.0591497
1.81589	0.0870024	0.557295	0.753994	0.24696	0.28599							0.884265	0.175752	0.132588
1.67197	0.205532	0.322528	0.745976	0.210877	0.792995							1.00273	0.253694	0.0342737
2.41687	0.280518	0.110264	1.2465	0.244389	0.44393							0.894344	0.150866	0.191434
1.68223	0.0909368	1.00552	1.03603	0.312656	0.239882							0.931931	0.125129	-0.181021
2.29862	0.256509	1.39269	0.949184	0.225534	0.383256							1.0624	0.209032	0.202003
2.10458	0.408271	1.24686	0.639281	0.208328	0.705613							1.15764	0.132308	0.237379
1.88622	0.0425416	1.2301	0.989403	0.184279	0.819616							1.13291	0.184625	0.116959
1.15511	0.450221	1.00035	0.959504	0.154191	0.718518							1.17397	0.229195	0.0620642
1.46255	0.131907	1.34725	1.10179	0.125907	0.435954							0.706396	0.167135	-0.0440596
1.31482	0.499665	1.37266	1.40438	0.18735	0.761507							0.553942	0.309576	0.0249635
1.58756	0.364883	1.99539	0.836211	0.173026	0.126284							1.26699	0.293019	-0.0683619
2.01981	0.42382	1.5013	0.771058	0.160756	0.433601							1.35098	0.151537	0.0999345
1.22606	-0.032269	0.672819	0.98351	0.0871642	0.502646							0.823918	0.212457	0.114129
1.01257	0.357669	1.1373	1.4114	0.246137	0.571687							1.01678	0.154008	-0.0323354
1.8408	0.147242	1.20183	1.00349	0.0857933	0.105502							1.49916	0.14913	0.0842182
1.27316	0.106307	1.4258	1.11899	0.262951	0.109978							1.08701	0.227436	0.0545419
1.31015	0.161944	1.59107	1.30036	0.148846	0.360654							0.955933	0.207885	0.148151
1.04936	0.0576357	1.0151	0.809514	0.252206	0.453166							0.855001	0.215592	0.243827
1.75816	0.0240908	1.35532	0.813689	0.266051	0.758675							0.81028	0.186217	-0.264767
0.935041	0.0469085	1.49976	0.765484	0.145125	0.423701							0.812866	0.180147	0.278321
1.02936	0.0616522	0.743561	0.752232	0.019641	0.281599							1.06236	0.20208	0.27949
0.851505	0.234253	1.92704	1.03378	0.232403	0.875252							0.801274	-0.0142889	-0.00560148
0.786732	0.236818	1.35063	1.11918	0.127882	0.681436							0.934395	0.203518	0.245202
1.00257	0.255567	1.24003	1.26984	0.139991	0.983769							0.99409	0.366339	0.101747
1.05573	0.347391	0.507397	1.03103	0.0542144	0.66991							0.98993	0.196598	0.2027
1.06874	0.333496	1.20479	1.09307	0.381504	0.252504							1.02441	-0.092958	0.151632
0.758039	0.439631	1.62305	1.04387	0.00628399	0.7867							1.06987	-0.377437	-0.0973734
0.920498	0.277531	1.22155	1.05833	0.278698	0.47512							0.826878	0.268413	-0.212709
0.768842	0.569339	1.34206	0.43107	0.204647	0.701801							0.894554	0.474562	0.074964
1.04931	0.149235	1.71336	0.594967	0.321	2.24619							1.33381	0.435649	0.0191801
0.82325	-0.00532523	1.32042	0.711417	0.376767	0.101603							0.811907	0.361808	0.0197574
0.844573	0.290251	0.976622	0.421187	-0.0127099	0.487174							0.99988	0.498535	0.174227
0.931751	0.038588	2.83177	0.731484	0.36767	0.453668							1.14977	0.172442	0.0824933
0.891679	0.109735	1.56989	0.593029	0.0401392	0.184719							0.840632	-0.303663	0.0807544
1.1366	0.330808	0.148737	1.18347	0.0939647	0.307578							0.996266	0.0173223	0.338486
0.83257	-0.0186178	2.01856	0.692775	0.151103	0.181129							0.918045	0.380953	0.322706
1.05823	0.276794	1.86573	0.83977	-0.0317407	1.24924							0.659037	0.115144	0.366385
0.881661	-0.0593989	1.62322	1.03942	0.290412	1.13678							1.64489	0.388357	0.621299
0.958043	0.229489	1.82927	0.731421	0.219945	0.880409							1.08504	-0.113314	0.32884
0.76257	-0.0283866	2.5079	0.732537	0.334809	0.457789							0.80704	0.298215	0.449312
0.887971	-0.0989452	1.43018	0.453401	0.387766	1.28356							0.860571	-0.320768	0.278594
1.00937	0.216133	1.90308	0.536725	0.3055	0.0516116							0.943386	0.0793514	0.439333
0.902156	0.297775	0.239093	0.555586	0.220953	-0.35305							1.17768	-0.074943	0.492847
0.988737	0.174561	1.42625	1.02594	0.146788	0.961045							0.802044	0.338741	0.557619
1.0608	0.151981	2.0231	0.682568	0.224481	-0.0507091							1.0582	0.0378774	0.290696
1.15956	0.306284	1.19478	0.279405	0.171027	0.730334							0.949751	-0.124692	0.176316
1.15197	0.151661	1.06499	0.475881	0.157741	1.29198							1.30246	0.332755	0.080639
1.44006	0.298013	1.20704	0.664222	0.233044	0.0449615							1.11572	0.398548	0.146772
1.11009	0.168535	1.45073	1.09865	0.430096	1.94825							0.866638	0.135104	0.18382
1.20105	0.295653	1.20686	1.12857	0.251669	1.07873							0.843151	0.453668	0.504889
1.00235	0.335821	0.753058	1.35102	0.158474	0.379852							0.712879	0.43271	0.637509
1.29819	0.252851	0.802579	1.10483	0.51787	-0.0128547							1.17722	0.26702	0.324911
1.02208	0.262601	0.278845	1.10303	0.257774	0.117463							1.12645	-0.178667	0.36693
1.10552	0.296313	1.50188	1.39716	0.189908	0.0323282							1.34188	0.302735	0.390925
0.956652	0.285175	1.54533	1.1839	0.218328	1.30983							0.898081	0.308967	0.597284
0.594873	0.305036	2.08961	1.27574	0.340105	0.00818566							1.09976	0.0654159	0.556587
1.26059	0.220774	0.642236	1.26132	0.489848	0.160375							1.06495	-0.426024	0.341505
0.92752	0.275715	0.358688	0.84329	0.158817	0.973957							1.36616	-0.227929	0.645937
0.992935	0.11241	1.43394	0.92954	0.108222	0.361645							1.19488	0.154137	1.53035
0.483522	0.267795	0.349436	1.17384	0.536822	0.0231917							1.33646	0.175542	0.791709
1.17422	0.275368	0.769174	0.242158	0.516721	1.2122							1.18998	0.265726	0.614057
1.15533	0.186208	0.765294	1.21491	0.312704	0.254388							1.11529	0.293649	0.494075
1.06457	0.223027	2.28919	0.85225	0.558115	1.27076							1.2728	0.179153	0.433169
1.18494	0.192488	1.15668	1.19916	0.367213	1.18501							1.15487	0.241903	0.654513
1.26441	0.226518	1.52698	0.899491	0.33348	0.410557							1.17215	0.361444	0.389196
1.07341	0.192883	1.18557	1.36937	0.358222	0.193609							1.3195	0.117344	0.40901
0.88614	0.170336	0.337028	0.881312	0.380869	0.159436							1.32132	0.141853	0.504613
0.632407	0.111942	1.26139	0.986684	0.391549	0.712654							1.52038	0.0926501	0.462761
0.617754	0.176855	1.94231	1.34293	0.242598	1.57522							1.17968	0.0153595	0.0641879
0.710084	0.144512	1.19772	0.907708	0.438282	0.110711							1.27362	0.140611	0.334273
0.746923	0.227843	0.988436	1.55401	0.312695	0.132881							1.12851		0.296844
0.764341	0.284416	1.28665	0.978416	0.559784	0.721144							0.945041		0.267573
0.628136	0.156203	1.04804	1.35206	0.281125								1.34953		0.500908
0.702213	0.343114	1.74564	0.909173	0.618937								0.974095		0.185101
0.865074	0.263688	0.760327	0.771844	0.415936								1.37256		0.425086
1.14628	0.246275	1.14514	1.00289	0.409362								1.48832		0.358386
0.912279	0.189143	0.966823	1.10911	0.564541								1.28605		0.258025
0.742923	0.163792	0.67991	0.876734	0.735559								1.02967		0.622205
0.927156	0.251071	1.19789	0.931501	0.672853								1.19753
0.9249	0.253678	1.1257	1.01567	0.535031								1.24283
0.845107	0.158087	0.700608	1.11176	0.641274								1.08576
0.858073	0.119964	0.383129	1.02271	0.130068								1.23405
0.816463	0.252933	1.54922	1.22956	0.406989								0.867873
0.820657	0.20068	1.55889	1.07347	0.327838
0.99714	-0.0980636	0.913423	1.01316	0.377565
0.727051	0.107263	0.966234	1.04772	0.74326
0.860516	0.31159	1.93828	0.932438	0.138881
0.78613	0.0928698	0.913437	0.78716	0.449584
0.888273	0.242732	1.46534	1.25938	0.54587
0.888826	0.413796	1.09826	0.804473	0.509338
0.656421	0.218928		0.891618
1.08716	-0.0213666		0.836924
0.919928	0.0862002		0.951798
0.987727	0.381073		0.816962
0.713082	0.42359		1.4406
0.643953	0.262844		1.06338
1.01882	0.433181		1.1601
0.771389	-0.0101905		0.9945
1.49155	0.186038		0.930803
0.904925	-0.00799195		0.913038
1.06303	0.200932		0.839765
0.733816	0.355457		1.04193
1.38472	0.135822		1.11337
1.0009	-0.0568964		1.17292
0.812657	0.205866		1.56069
0.923805	0.347747		1.2657
0.666601	0.102389		1.17101
0.766428	0.176198		1.22268
0.767501	0.0815787		1.31225
1.02603	0.0520585		1.3924
1.0569	0.165282		1.29908
0.46957	0.333129		1.19119
0.643597	0.253021		1.42334
0.879684	0.265139		1.41073
1.00144	0.124558		1.24183
0.999848	0.542965		1.53039
1.10439	0.266042		1.86593
1.07748	0.147146		1.24786
0.595273			1.15891
0.643621			1.25793
0.627791			1.12057
0.832926
0.729143
0.87541
1.16903
0.979606
0.939318
0.801076
0.938253
0.736943
0.956091
1.00683
0.672881
1.04117
1.00841
0.982555
0.872664
1.08938
1.19803
1.25875
1.15713
0.930869
0.985069
0.94624
1.17449
0.951283
0.950281
1.10714
1.27722
1.08687
1.08687

## Sheet: Replicate 2 crCTR9
crOR10A7 mock	crOR10A7 3h	crOR10A7 24h	crCTR9 mock	crCTR9 3h	crCTR9 24h	crPAF1 mock	crPAF1 3h	crPAF1 24h	crRTF1 mock	crRTF1 3h	crRTF1 24h	crCSA mock	crCSA 3h	crCSA 24h
0.800523	0.324601	0.342716	1.13316	-0.0530742	0.229518							1.02337	0.183387	0.295669
1.0247	0.453805	0.404843	1.02257	0.0180194	0.158373							0.871298	0.191681	0.141671
0.887615	0.354567	0.717471	0.540258	0.0223656	0.335708							0.90557	0.237029	0.133295
0.743782	0.272662	0.394126	1.02336	0.0918214	0.365523							0.999372	0.190962	0.163565
0.848837	0.451942	0.494207	1.04179	0.309833	0.00358657							0.914312	0.407536	0.0963984
0.870097	-0.0246168	0.608891	0.903681	0.130293	0.232201							0.633592	0.243772	0.119833
1.04907	0.417754	0.49805	0.721798	0.485931	0.0891515							0.716434	0.375733	0.290008
0.95975	0.386455	0.81973	0.530713	0.684538	0.391907							0.923892	0.215584	0.158894
0.951547	0.331976	0.994918	1.28102	0.256339	0.33482							1.12805	0.21637	0.106099
1.08392	0.362319	0.842621	1.38524	0.329554	0.740927							0.766439	0.294689	0.194551
0.93002	0.192988	0.629919	1.23818	0.343391	0.185588							0.907312	0.311645	0.125914
0.931256	0.491983	0.54209	0.918441	0.355378	0.230291							0.905189	0.240889	0.102486
1.27909	0.501843	0.760529	1.13687	0.339067	0.198726							0.677443	0.198235	0.173373
0.80304	0.553324	0.914169	0.497787	0.249977	0.374475							0.890154	0.257079	0.160008
0.787711	0.362026	0.576324	0.925678	0.188184	0.108322							0.771391	0.321084	0.18864
0.97504	0.627632	0.684074	1.20418	-0.0944688	0.0719526							0.710591	0.227779	0.111311
0.812989	0.245334	0.856636	0.96089	0.191534	0.139787							1.14464	0.225724	0.17085
0.91744	0.338373	0.887037	1.2187	0.22538	0.145049							1.03307	0.30842	0.0757638
1.02726	0.230893	0.822287	0.228563	0.370343	0.222351							0.992134	0.203701	0.151406
0.728361	0.373985	0.952266	1.15458	0.0470453	0.161944							0.750686	0.248734	0.10122
1.56284	0.253885	0.508638	1.16607	0.318827	0.165588							1.00052	0.336747	0.176307
1.14901	0.310688	0.454773	1.20716	0.352468	0.318166							0.800089	0.31569	0.150625
0.856355	0.329621	0.488678	0.902736	0.363462	0.124966							1.14042	0.293296	0.132232
0.873769	0.249632	0.423207	1.19321	0.047869	0.139146							0.780568	0.215989	0.164283
1.01574	0.376163	0.550936	1.13128	0.517867	0.394391							0.995004	0.261053	0.267629
1.10212	0.412321	0.524547	1.12212	0.227364	0.262515							0.881387	0.112466	0.14659
1.20172	0.335843	0.402253	1.33219	0.110709	0.45193							1.11817	0.320421	0.0777681
0.919976	0.248135	0.351195	1.51625	0.202867	0.383036							0.920043	-0.00297241	0.0856613
1.09733	0.389626	0.44616	0.874989	0.260634	0.274095							0.958015	0.397064	0.16383
0.9843	0.405717	0.566586	1.15163	0.397324	0.423036							0.646562	0.297931	0.173829
0.801346	0.226786	0.714469	1.16667	0.426196	0.237454							0.675849	0.367732	0.210231
1.01557	0.341236	0.745442	1.13004	0.143905	0.156178							0.777052	0.297402	0.259821
0.763643	0.372877	0.610403	0.975669	0.467536	0.548669							0.694499	0.090803	0.233957
1.05468	0.340966	0.714342	1.26864	0.39444	0.038417							1.01126	0.166091	0.191409
0.948434	0.255006	0.651061	1.09843	0.258474	0.108783							1.06942	0.503097	0.185209
0.544064	0.465024	0.747534	1.06728	0.40085	0.178986							0.99125	0.318514	0.0762006
0.95695	0.537747	0.656831	1.03227	0.398404	0.12227							0.96042	0.128226	0.242763
0.920517	0.234384	0.547916	1.23233	0.40335	0.129421							0.700114	0.348379	0.184341
0.883872	0.265837	0.820897	0.775289	0.184819	0.297371							0.768625	0.299843	0.178003
0.993051	0.367871	0.171251	0.818334	0.298394	0.454203							0.71056	0.364981	0.250462
1.2113	0.403327	0.902645	0.760331	0.427126	0.127133							0.818794	0.157436	0.311109
0.89172	0.310991	0.87644	0.766741	0.392289	0.218137							0.975714	0.264368	0.343429
1.16421	0.37696	0.661852	0.827482	0.212771	0.290608							1.2662	0.268146	0.165312
1.30805	0.443043	1.05142	1.03838	0.212976	0.146271							1.03132	0.206016	0.174836
0.878018	0.450337	0.925069	1.08869	0.197008	-0.0138655							0.805527	0.236315	0.395549
0.976339	0.320796	0.963001	1.48151	0.18187	0.243275							0.793535	0.247201	0.225979
0.982755	0.392439	1.48341	0.746549	0.567682	0.255089							0.946269	0.188364	0.228361
1.19464	0.56797	0.799635	0.952823	0.259547	-0.0188559							1.0523	0.233394	0.221584
0.854097	0.326539	0.740396	1.03657	0.580374	0.152255							1.16735	0.291088	0.245982
1.08045	0.403317	0.947541	1.21578	0.282403	0.28132							0.930943	0.146789	0.389515
0.969618	0.397998	1.08745	0.785216	0.456123	0.264788							0.990848	0.190057	0.221177
0.734751	0.331282	0.712578	0.939675	0.0625294	-0.0176316							0.91907	0.170658	0.235609
0.84471	0.258897	0.82354	1.76469	0.460559	0.1232							1.42675	0.196223	0.537665
0.766289	0.310488	0.627684	1.18972	0.442139	0.177547							1.16233	0.166567	0.216266
1.15471	0.455576	0.621323	1.2251	0.525444	-0.163219							1.24192	0.207144	0.231026
1.0108	0.477515	0.582559	0.899508	0.386779	0.342103							1.42729	0.160263	0.276629
1.16568	0.321814	0.528457	0.961538	0.399283	0.170668							1.06062	0.216991	0.17347
0.946508	0.317769	0.942267	0.998894	0.225906	0.205797							1.1705	0.185403	0.30166
0.869838	0.426068	0.794053	1.0963	0.371882	0.0301253							1.28393	0.17462	0.184899
1.46862	0.220146	0.797123	1.54315	0.20221	-0.0131123							1.36691	0.23823	0.0218697
1.16026	0.370724	0.735379	1.21758	0.223371	0.347468							1.28589	0.171412	0.27104
1.0591	0.41907		0.938791	0.155187	-0.0299554							0.618024	0.166242	0.132795
1.10946	0.348181		1.0566	0.3019	0.566255							1.75324	0.149856	0.130114
1.0007	0.236604		0.801225	0.275733	0.199117							1.0124	0.140441	0.077489
1.03841	0.477651		0.863226	0.409699	-0.122383							1.18787	0.157676
0.942431	0.513335		1.03635	0.388616	0.342843							1.25559	0.20366
1.02618	0.203326		0.471953	0.400693								0.940627	0.169248
1.2242	0.315428		0.57639	0.259179								1.08962	0.158829
0.986305	0.189567		1.05061	0.305878								0.996542	0.174084
0.967046	0.290593		1.07466	0.339958								1.3434	0.155223
1.18973	0.485061		0.709882	0.155569								0.960126	0.17841
1.44002	0.291559		0.592739	0.141674								1.08719	0.217806
1.33929	0.328308		0.652439	0.310269								0.977914	0.222819
1.16912	0.422415		0.408853	0.259727								0.832625	0.184634
0.937538	0.386245			0.127017								1.14484	0.248288
1.2568	0.0337659			0.34984								1.03942	0.228451
1.22585	0.405838			0.320599								0.837056	0.191028
1.01433	0.252015			0.220948								1.10845	0.209513
1.13535	0.661879			0.437853								0.874409	0.220876
0.910337	0.219939			0.220989								1.05045	0.233285
1.05498	0.150873			0.293147								0.994781	0.204155
1.25274	0.307005			0.198447								0.896393	0.225576
1.28706	0.261986											1.27601	0.150557
1.08319	0.230445											1.19906	0.177144
0.808813	0.366749											1.00502	0.251942
0.801708	0.320053											1.01543	0.201137
1.10888	0.264566											1.45475	0.139201
1.14417	0.505101											1.0558	0.171917
0.941061	0.395439											0.724934	0.183081
0.97637	0.302645											1.31498	0.141548
1.14697	0.570814											0.649498	0.171842
1.28259	0.223231											0.948239	0.200166
0.901673	0.229749											1.12014	0.157392
1.39104	0.317585											0.985366	0.23953
1.19847	0.193958											1.03439	0.168234
0.904039	0.287163											1.29034	0.201272
1.08128	0.195713											1.01373	0.286859
1.08825	0.246614											1.08845	0.257947
1.03349	0.370408											0.773359	0.266214
1.09942	0.28374											0.956569	0.179954
0.985422	0.29796											0.745329	0.153306
1.26843	0.252429											1.08921	0.233821
1.02786	0.355222											1.06373	0.274302
0.856941	0.484871											0.746151	0.145022
0.795215	0.210928											1.08607
0.998409	0.155423											0.942653
0.81681	0.0954335											0.971443
0.892777	0.294603											0.97519
1.00316	0.266141											1.04387
0.828411	0.324931											1.20164
0.691905	0.210126											1.11559
0.754002	0.233765											0.871199
0.761372	0.367799											1.32646
0.793854	0.240371											0.898157
0.992708	0.300784											0.969961
0.753499												1.1662
0.612343												1.10785
0.917833												1.208
												1.07554
												1.20028
												1.00628
												0.972683
												1.08215
												1.08776
												1.07236
												1.07267
												1.4003
												0.833399
												0.829842
												0.97708
												0.82635
												0.796211
												0.942593

## Sheet: Replicate 3 crCTR9
crOR10A7 mock	crOR10A7 3h	crOR10A7 24h	crCTR9 mock	crCTR9 3h	crCTR9 24h	crPAF1 mock	crPAF1 3h	crPAF1 24h	crRTF1 mock	crRTF1 3h	crRTF1 24h	crCSA mock	crCSA 3h	crCSA 24h
0.840858	0.10208	0.89831	0.589941	0.212055	0.132058							0.71129	0.0160401	0.640549
0.871614	0.148	0.718703	1.3179	0.119757	0.252196							0.892288	0.114032	0.251385
1.29422	0.168812	1.27565	0.524754	0.087299	1.07059							0.916449	0.282092	0.130719
0.698291	0.193729	0.667709	1.1157	0.170164	0.429982							1.12902	0.25316	0.758569
1.05086	0.18219	1.42129	1.69706	0.024999	0.201369							0.620624	0.207991	0.279294
0.949633	0.16373	1.42033	1.27853	0.250549	0.412884							1.33351	0.171058	0.34782
0.925045	0.201085	1.14451	0.481091	0.16503	0.0774909							1.12196	0.0879139	0.242618
1.04471	0.233933	1.39433	1.70888	0.233605	1.06677							1.26489	-0.179615	0.899223
1.42607	0.228242	1.61718	1.70427	0.222437	0.183394							0.842552	0.472633	0.4008
0.986108	0.164518	1.26471	0.465908	0.245609	0.907914							1.10306	0.256354	0.0896246
0.992998	0.255718	1.6165	1.14981	0.211803	0.0416272							0.715569	0.354984	0.249149
1.41497	0.161162	1.20053	1.17052	0.143068	0.888503							1.08391	0.405919	0.169243
1.37843	0.23043	1.21752	0.860284	0.286865	1.0906							1.01445	0.223896	0.0918786
0.99811	0.26967	0.2499	1.16592	0.224641	0.324201							1.03301	0.303831	0.244768
1.47279	0.219363	1.52992	0.935831	0.173127	0.295207							1.00965	-0.00495065	0.993672
1.03512	0.190951	1.44524	0.710545	0.150594	0.275007							1.1481	0.549251	-0.0348665
1.36325	0.287541	0.975156	1.27084	0.116573	0.22272							1.07672	0.334271	0.394767
1.24064	0.177593	1.2527	1.332	0.175873	0.325911							1.26638	0.247952	0.171432
1.09392	0.228021	1.35963	1.08987	0.00699908	0.760431							1.62625	0.573281	0.0881343
1.22277	0.284755	1.46495	1.29122	0.0834666	1.49108							1.45593	0.419949	0.170572
1.4736	0.252944	1.78109	1.1722	0.111207	0.333033							0.726807	0.350608	0.27916
0.871859	0.189506	1.38032	1.23434	0.0443235	1.52822							0.834414	0.465272	0.870432
1.06723	0.201765	1.64974	1.49807	0.0675614	0.197581							1.42387	0.0552631	0.0252239
1.01433	0.0996943	1.39293	2.38724	0.177739	0.3592							0.553647	0.182699	0.320811
1.23613	0.392277	1.22725	1.32832	0.175052	0.0944785							1.57548	0.524493	0.31238
1.02745	0.145834	1.50224	1.24949	0.24706	0.32914							0.661038	0.324993	0.242094
1.06135	0.29752	0.0963323	1.18729	0.100037	0.926192							0.744076	-0.118377	0.196893
1.02431	0.182901	1.40048	1.21378	0.310667	1.33289							1.06025	0.294286	0.147808
1.53914	0.184389	1.32987	1.04131	0.156744	1.15419							1.08025	0.322299	0.384767
0.845735	0.208252	1.75537	1.0068	0.153261	1.11321							0.837069	0.294876	0.463955
1.43609	0.188676	0.807196	1.23957	0.305594	1.16204							0.718298	0.404033	0.163254
0.971805	0.11941	1.4127	1.27202	0.374739	0.0580056							0.810786	0.0115138	0.120854
0.929051	0.139867	1.8259	0.583005	0.0948329	0.0272775							0.52401	0.182125	0.414781
1.16289	0.211833	1.72589	0.19097	0.117002	0.106992							0.596601	0.512039	0.106446
0.96388	0.137781	1.22421	1.25963	0.291005	0.157398							1.32828	0.286252	0.397476
0.691301	0.230446	1.13712	1.34027	0.0599008	0.626313							1.22698	0.0953453	0.574272
0.710889	0.398269	0.231813	1.53335	0.24439	0.213394							1.12256	0.421239	0.429703
0.843731	0.155017	0.221472	1.66707	0.424716	0.192119							1.00716	0.351044	0.509785
1.00731	0.271093	0.273823	0.957409	0.466234	0.366619							1.0414	0.431625	0.307978
1.0121	0.150494	1.23685	0.264921	0.587548	1.37409							0.7021	0.491725	0.404837
0.688428	0.195462	1.23245	0.911655	0.437017	0.727155							0.94933	-0.0760716	0.240738
0.785901	0.153082	1.73028	1.00489	0.199987	2.16667							0.791885	0.536449	0.34686
1.00884	0.149014	1.83218	1.11407	0.33503	0.429059							1.12453	0.460527	0.445806
1.07716	0.12932	1.06226	0.265266	0.223552	0.402167							0.0953213	0.0704429	0.428879
0.932928	0.208446	0.270271	1.04888	-0.030679	1.18507							0.715719	0.384934	0.517354
1.24992	0.19423	2.1219	1.27622	0.284068	0.944032							1.06246	0.174873	0.290291
1.05401	0.246649	1.50736	1.48728	0.277328	0.904652							0.772696	0.373423	0.308096
0.846881	0.150333	0.594078	1.20225	0.0328304	0.215338							1.38664	0.363002	0.277241
0.764045	0.147013	2.01516	0.524394	0.174162	0.278669							1.00007	-0.155969	0.238379
1.00235	0.122145	1.5396	1.07588	0.283775	0.231812							1.88441	0.0740107	0.0811079
0.987604	0.201441	1.53346	1.33747	0.0910054	0.199005							1.02424	0.227934	0.364159
0.840826	0.164145	1.72405	0.684134	0.349492	0.726241							1.20276	0.216987	0.169518
1.11865	0.190162	1.2702	1.24445	0.0391787	1.1085							0.670317	0.237941	0.19598
1.25773	0.19595	1.32797	1.47045	0.45206	1.04019							1.05943	0.238357	0.239525
1.08322	0.152827	0.964837	0.522349	0.33156	1.51088							1.52884	0.111393	0.236148
1.22842	0.199754	1.14004	1.20497	0.398117	0.348723							1.45657	0.279081	0.214501
1.78555	0.177599	1.15803	1.14973	0.325546	0.282371							1.21026	0.0469435	0.250296
1.13082	0.143282	1.11445	0.813931	0.109691	1.01181							0.999056	0.243818	0.287188
1.36893	0.197621	0.680751	1.71741	0.339834	0.921174							1.36211	0.255836	0.380881
1.01953	0.210682	1.7346	1.20041	0.210163	1.03406							1.1027	0.259982	0.444025
1.83719	0.157096	1.24852	1.05798	0.28828	1.0282							1.18689	0.340057	0.499255
1.40524	0.213158	0.80871	0.799298	0.266889	0.434964							0.964062	0.394035	0.395241
1.33204	0.182958	1.25052	1.43079	0.0944731	0.396507							1.27346	0.244092	0.33533
1.27466	0.233286	1.26327	0.281873	0.0633511	0.366753							0.866213	0.291158	0.858636
1.58559	0.151944	1.17973	1.09702	0.326812	0.220987							1.12604	0.257201	0.553547
1.07331	0.189533	1.29958	1.49526	0.12469	1.2249							1.44643	0.209228	0.411121
1.37491	0.177142	1.10613	0.9321	0.522426	0.296254							1.30553	0.122877	0.702832
1.17864	0.176623	1.0825	0.696031	0.321753	2.15683							1.08901	0.158641	0.703231
0.595343	0.176916	1.1603	1.70633	0.575811	1.03887							1.11624	0.0130418	0.646516
0.667653	0.232817	1.41695	1.35595	0.103303	1.55922							0.95468	0.336646	0.21286
0.519933	0.173841	1.3124	1.44582	0.516395	1.6351							0.799834	0.242472	0.209849
0.750295	0.0829081	1.36464	1.61551	0.432426	0.27972							0.634178	0.276336	0.154322
0.248488	0.143037	1.14476	0.902346	0.326	0.208351							0.669091	0.110173	0.668229
0.864878	0.209289	1.0746	1.0869	0.106849	0.354816							1.05952	0.206137	0.0491283
0.804203	0.136966	1.24346	1.33422	0.354383	0.084158							0.843939	0.195797	0.89709
1.0044	0.109572	1.75608	1.34442	0.0970715	0.276642							0.677713	0.0369611	0.342353
0.879244	0.146931	0.994381	1.84706	0.0859436	0.523218							0.697887	-0.0779526	0.301273
0.519721	0.246106	1.10059	1.22649	0.168496	0.382532							0.786476	0.0988473	0.482254
0.791562	0.164966	1.05466	1.32021	0.559798	-0.0229643							1.09099	0.22493	0.467121
0.488711	0.255977	1.16205	1.02936	0.397256	0.785035							0.905186	0.18593	0.608215
1.23573	0.209448	1.51499	1.04752	0.510371	0.788752							0.979249	0.299542	0.461185
0.750985	0.216071	1.11795	1.35311	0.41561	0.0640158							0.712303	-0.0181964	0.407633
0.827723	0.18904	1.37117	0.23043	0.542948	0.780989							0.724496	-0.193557	0.281001
0.911456	0.232903	0.884484	1.62485	0.336978	0.564226							1.07767	0.116884	0.758779
1.05059	0.239697	0.637699	0.546519	0.170927	0.351358							1.06716	0.127822	0.413224
1.07229	0.272949	0.896695	1.07352	0.31106	0.211588							0.815489	0.0312747	0.327412
0.853388	0.174416	0.999139	1.4489	0.328664	0.492189							0.924886	-0.0206714	-0.075365
0.914324	0.246102	1.06611	0.855295	0.0949653	0.0544016							1.23804	0.135167	0.56604
1.23053	0.169722	0.973734	1.06946	0.156911	0.315738							1.51368	0.109359	0.16147
0.688438	0.307523	1.36043	1.71498	0.105698	0.771552							0.745873	0.242786	0.468838
0.920376	0.323036	0.92287	1.21436	0.181143	0.101821							0.718283	0.226964	0.364797
0.815646	0.271209	1.08363	1.58703	0.229174	0.585377							1.0528	0.0753782	0.357631
1.22713	0.248754	1.34919	0.889434	0.250924	0.412048							1.02953	0.217756	0.389826
0.907485	0.216096	1.37457	0.627493	0.134438	0.0737335							0.946868	0.139468	0.718832
0.938169	0.262632	0.84005	0.767812	0.134249	0.0116343							1.45755	0.0788208	0.141878
1.15087	0.213371	0.992889	1.1116	0.285885	1.33908							1.32067	0.263529	0.20423
1.63661	0.206095	1.87366	1.11701	0.110089	0.154226							1.11946	0.248279	0.753722
0.888706	0.172181	1.19814	1.1973	0.0314868	0.0916218							1.06043	0.312718	1.23953
1.00991	0.222567	0.414761	1.22846	0.108415	0.246879							0.800263	0.0622627	0.857678
1.46629	0.21479	0.605633	1.09257	0.40225	0.289135							1.70306	0.367673	0.454574
0.832163	0.208314	1.58586	1.37127	0.573628	0.968424							0.898171	0.299565	0.311453
1.29164	0.243497	0.982816	1.45941	0.464418	1.1141							1.08137	0.313197	0.796486
0.884578	0.0771157	1.35359	1.08063	0.161855	0.986955							1.13266	0.319021	0.45367
1.08909	0.319157	1.41753	0.698908	0.208009	0.0881487							0.891111	0.272317	0.880936
0.965491	0.166175	1.26571	0.830405	0.193838	0.923533							0.848052	0.380696	0.127857
1.44149	0.139964	1.19572	0.783307	0.445068	1.53893							1.05605	0.260329	-0.135974
2.0458	0.177762	1.10583	0.934615	0.0647862	0.0139451							0.851317	0.394921	0.141546
0.773309	0.215944	1.21091	0.58384	-0.10801	0.149165							0.772428	0.335547	0.264084
1.22774	0.175618	1.32554	0.777174	0.128535	0.63472							0.834989	0.438659	0.365577
1.57378	0.0997227	0.974527	0.737879	0.404075	0.363163							0.787638	0.168192	-0.0667466
1.05172	0.191028	2.07953	1.08554	0.165297	0.288816							0.607028	0.123401	1.77078
1.86999	0.231079	1.04523	1.1562	0.157456	0.145604							0.676998	0.310829	0.272664
0.851866	0.190949	1.20352	1.13762	0.285643	0.0979903							1.39909	0.33435	0.632145
1.09859	0.376756	1.08614	0.691989	0.328202	1.20244							0.775768	0.386648	0.438649
1.45985	0.252315	1.46174	1.21664	0.371164	0.221819							0.952404	0.348776	0.53896
1.32096	0.254804	0.0915418	0.405382	0.344096	0.0272711							1.01625	0.0658778	-0.0196112
1.12511	0.197513	1.19638	0.98802	0.181634	0.261935							0.66481	0.19537	-0.251584
1.3012	0.193083	1.39946	1.04495	0.454405	0.125162							0.882313	-0.0704601	0.141739
0.874268	0.248051	1.31668	1.1378	0.356604	0.0729802							0.782911	0.0797976	-0.265744
1.675	0.179581	1.32048	1.21724	0.761705	0.1415							0.984527	0.0571047	0.357042
1.15432	0.270125	0.581872	0.525101	0.347337	0.314502							0.691121	0.0631109	0.485081
1.48598	0.260157	0.923511	0.403572	0.484407								0.743067	-0.00713837	0.335924
1.49621	0.0740047	0.751795	0.743935	0.177034								1.03837	0.0958313	-9.13931e-06
1.49693	0.289319	0.839401	0.783337	0.57535								0.791518	0.193122	0.11031
1.15724	0.28823	0.944395	0.46718	0.43784								1.28019	0.119576	0.625452
1.20132	0.219594	1.43761	0.962471	0.506321								0.592136	0.258632	0.421311
1.57997	0.314086	1.50172	0.485791	0.396075								0.755817	0.18543	0.476273
1.71346	0.493892	0.867403	0.277165	0.284695								0.737965	0.173891	0.00469932
1.12955	0.23336	1.35075	1.03791	0.0370735								0.635956	0.139401	0.614581
1.11429	0.461115	0.806956	0.839463	0.372551								0.998514	0.148507	0.3021
1.38833	0.19661	0.820553	0.742443	0.422945								0.619792	0.29279	0.185114
1.47047	0.231937	1.56747	0.863623	0.431015								0.47639	0.205538
2.56745	0.303892	1.3388	1.01065	0.213559								0.633431	0.320222
0.807231	0.236823	1.00016	0.607042	0.180494								1.12167	0.288138
1.7333	0.260071	1.08479	0.7716	0.480093								0.796166	0.0587652
1.34491	0.224623	0.67012	0.882905	0.257935								0.851217	0.281831
1.73298	0.164572	0.83315	0.761302	0.271679								0.871688	0.298035
0.485518	0.233646	1.11388	0.736834	0.405931								1.14505	0.364843
0.655813	0.311697	0.773702	0.21791	0.362712								0.619109	0.149243
0.491751	0.284532	1.15743	0.452877	0.294825								1.01282	0.208532
0.396934	0.23031	0.676507	0.902522	0.0984241								0.320627	0.341523
0.714693	0.197664	1.25252	0.744777	0.221687								0.64141	0.242549
0.515773	0.214907	0.9452	0.924826	0.290684								0.547485	0.186653
0.65769	0.214233	0.987268	0.5522	0.303088								0.891064	0.346982
0.887023	0.253445	1.41267	1.04602	0.349666								0.836513	0.326104
0.779481	0.237927	0.887159	0.867422	0.53454								0.601085	0.297683
0.663736	0.207796	0.737925	0.790701	0.14755								1.04529	0.11307
1.03857	0.348614	0.337439	0.0333158	0.329876								0.877296	0.238884
0.929531	0.160402	1.07351	1.0202									0.975314	0.269275
0.448443	0.337284	1.1008	0.649687									0.957521	0.179667
0.57166	0.189474	1.07474	0.746677									0.631634	-0.235519
0.612735	0.310623	1.24813	1.06996									0.94361	0.244717
0.756348	0.235333	1.16296	1.10657									0.958213	0.0958571
0.698149	0.254718	1.30039	0.969399									0.946916	0.24622
0.939443	0.311442	1.11684	1.05885									0.590296	0.294198
1.02569	0.22686	1.49889	1.38523									0.889952	0.401467
0.798565	0.267061	0.972391	0.796264									0.888726	0.433056
1.06159	0.259603	0.67668	1.23691									1.01613	0.50759
0.734639	0.3109	1.32209	0.901467									1.11871	0.555676
1.16288	0.38063	1.67455	0.789126									0.616546	0.108202
0.94585	0.308888	1.18448	0.940874									0.97797	0.583267
1.23853	0.286122		0.95535									0.751806	0.433341
1.31179	0.380643		0.836045									0.6108	0.677252
1.18279	0.640577		0.701734									1.02443	0.221597
1.08731	0.439019		0.688242									0.669352	0.708908
1.29074	0.758744		0.557379									1.21888	0.634131
1.03526	0.386092		0.193014									0.928879	0.577827
0.84614	0.225174		0.766658									1.10462	0.613676
0.910053	0.366754		0.594686									0.750777	0.662427
1.3087	0.363614		0.985367									1.00228	0.428655
1.21827	0.335626		0.636045									0.815821	0.145117
1.26242	0.338117		0.892886									1.06035	1.01874
1.40202	0.319859		1.0882									0.649744	0.497702
1.10123	0.294847		1.02277									0.907544	0.562226
1.15901	0.208662		1.09004									0.75964	0.30439
0.901301	0.283455											0.627794	0.606534
0.758338	0.332415											1.09874	0.387458
1.17588	0.431517											0.813839	0.573439
1.07525	0.273541											1.11116	0.397729
1.31725	0.353289											0.595736	0.501386
1.04753	0.276402											0.816017	0.459936
0.838953	-0.0682832											0.704931	0.805229
1.40444	0.256216											0.964562	0.33928
0.716632	0.211836											0.950623	0.280056
0.583387	0.248149											0.224429	0.338449
0.775596	0.266313											0.901351	0.16111
0.50453	0.0576527											1.09643	0.394099
0.613454	0.0853386											1.01453	0.220456
0.466805	0.233897											0.935285	0.310819
0.695031	0.340005											1.19283	0.277763
0.936051	0.321218											1.34728	0.337791
1.1125	0.376831											0.967583	0.215042
0.613449	0.327946											0.945755	0.306108
0.574029	0.107389											1.24075	0.305119
1.13573	0.234858											0.608764	0.290735
1.10879	0.0942671											1.18787	0.201155
0.676412	0.386826											1.13699	0.157894
1.10861	0.154218											1.19338	-0.00865778
0.678538	0.292658											1.25763	0.250404
1.55224	0.0967379											0.54771	0.117693
0.817168	0.399603											0.998895	0.254468
1.25645	0.30473											1.26754	0.110657
0.671134	0.0984675											0.900584	0.166723
1.33911	-0.0270105											1.10646	0.1562
1.18278	0.257666											0.879138	0.190511
1.19084	0.327033											0.481141	0.178767
0.950801	0.34873											0.795052	-0.00752451
0.82716	0.193258											0.749192	0.11349
0.731285	0.235725											0.800987	0.443463
0.653196	0.280673											0.941254	0.260112
1.01301	0.266829											0.930753	0.201707
0.87768	0.255035											0.823296	0.343168
1.06183	0.04887											0.91248	0.310173
1.21069	0.257142											1.07835	0.172974
0.83114	0.218661											1.0911	0.36631
0.941859	0.0960957											1.24178	0.286934
0.739095	0.227766											0.899322	0.304866
0.877975	-0.136447											1.09294	0.172082
0.689452	0.176396											0.880088	0.166819
1.04778	0.223529											0.968268	0.297025
1.22015	0.231746											0.926498	0.243039
1.07389	0.268522											1.00355	0.248067
0.907606	0.090776											0.938196	0.288239
1.06367	0.211001											0.787586	0.283689
1.07188	0.263899											0.415858	0.299332
1.25255	0.230434											0.861368	0.284366
1.08008	0.241604											0.501238	0.160548
1.09356	0.145985											0.661501	0.213758
0.958775	0.287487											0.372339	0.318169
1.26685	0.273369											0.796915	0.216269
1.0684	0.119655											0.660379	0.145022
1.09534	0.455448											0.383074	0.155288
1.3757	0.356234											0.820364	0.107482
0.811056	0.363754											0.891195	0.24
0.895308	0.310088											1.17167	0.138265
1.32953	0.261595											1.05542	0.184612
1.54629	0.311342											0.809265	0.226332
1.14586	0.0651013											0.725615	0.220173
0.926322	0.135248											1.2775	0.100924
0.779153	0.184253											1.59694	0.298587
0.887027	0.0901843											0.983152	0.138671
1.00597	0.263137											0.654711	0.263438
0.967298	0.318375											1.84769	0.292991
1.06543	0.0865849											0.96614	0.251789
1.16725	0.218261											0.768355	0.121936
1.23169	0.280222											1.50826	0.300586
1.31669	0.212117											1.83607	0.313582
0.895243	0.137847											1.18656	0.270347
0.80496	0.194129											2.09072	0.308547
1.41079	0.162103											0.517334	0.338666
1.14616	0.0197144											1.10141	0.255534
1.12244	-0.131163											1.00814	0.347559
0.861277	0.0146228											1.61354	0.131468
1.15283	0.0300314											0.664878	0.319347
1.19664	0.0518628											1.5508	0.17974
1.06005	-0.0543048											1.71081	0.232598
0.937618	0.0813743											0.465504	0.319323
1.23113	-0.125239											1.60297	0.233135
1.45349	0.115854											1.56199	0.0949334
0.916058	0.131962											1.07428	0.2071
1.00466	0.0176632											0.706453	0.226812
1.35247	0.0977845											0.695416	0.215815
0.62009	0.0164115											1.37726	0.299333
1.45663	0.0739325											1.29761	0.271159
1.25519	0.142541											0.853228	0.35635
0.577489	0.134935											1.23275	0.280962
0.508036	0.0547741											0.994821	0.215535
0.922538	0.149552											1.75785	0.142216
0.881481	0.168122											0.537673	0.284378
1.0679	0.286258											1.60576	0.296341
0.838681	0.190968											1.69229	0.162168
0.575644	0.333476											0.667364	0.15152
0.913607	0.139777											1.6202	0.214107
1.12702	0.298237											1.39919	0.324654
0.858855	0.245484											1.31245	0.291012
0.918271	0.262022											1.38851	0.355432
0.896736	0.303481											1.61206	0.172191
0.565668	0.361467											1.07129	0.290592
0.825589	0.19252											0.732278	0.198317
0.714103	0.299417											1.18829	0.26163
0.68557	0.365592											1.87014	0.278327
0.823673	0.293622											1.38474
0.889482	0.262109											1.07045
1.10034	0.258922											0.79487
0.698614	0.342791											1.08702
0.736847	0.390309											1.01701
0.889189	0.171474											1.24466
0.613162	0.063796											1.81823
0.694669	0.151713											1.38034
0.958693	0.163241											1.55056
0.448664	0.215228											1.62596
0.781306	0.160733											1.68494
0.850002	0.192935											0.907633
0.859537	0.188422											0.69421
0.677658	0.236383											1.26447
0.5666	0.234723											1.50537
0.829364	0.230324											1.33156
0.838954	0.143048											0.817267
1.02271	0.250406											1.5352
0.732771	0.277746											1.3961
0.787254	0.312238											1.23372
0.67434	0.224773											1.37562
0.892121	0.203755											0.60435
0.603171	0.242875											1.52821
0.78411	0.166612											1.31749
1.07717	0.237896											1.208
0.863855	0.238749											0.932178
0.863385	0.195289											0.514361
0.814866	0.193345											0.742258
1.10024	0.216503											1.45369
0.93489	0.198953
0.729794	0.140788
0.757311	0.296183
0.70396	0.0907441
0.749234	0.165291
0.672906	0.187417
0.783479	0.316672
0.718746	0.0541179
0.776773	0.206482
0.914173	0.199113
0.88183	0.142511
0.684854	0.145869
0.620393	0.286262
0.664675	0.219911
0.740114	0.215895
0.695724	0.0902561
0.966454	0.267406
0.761453	0.228212
0.586365	0.300389
0.775332	0.25783
	0.241531
	0.10002
	0.245139
	0.280676
	0.300283
	0.244429
	0.156634
	0.0656212
	0.187661
	0.178609
	0.242734
	0.226998
	0.180471
	0.260033
	0.238043
	0.174457
	0.0975772
	0.202234
	0.0623901
	0.190185
	0.17514
	0.183251
	0.170549
	0.131273
	0.0386328
	0.146171
	0.0625638
	0.152677
	0.171172
	-0.063661
	0.043021
	0.127361
