# Supplementary material for: PAF1C restores transcription after DNA damage independently of promoting histone mark deposition
Source: EMBO Rep. 2026 Apr 8;27(10):2731–48. doi: 10.1038/s44319-026-00761-0 (PMC13219636; doi:10.1038/s44319-026-00761-0)
Supplement: Supplementary file 7 — Source data Fig. 6 [file 44319_2026_761_MOESM7_ESM.zip]

Archive with 9 entries (4 files):
- Figure 6/
- Figure 6/6A/
- Figure 6/6A/Mass spec PAF1C co-IP no UV irradiation.xlsx
- Figure 6/6B/
- Figure 6/6B/Mass spec PAF1C co-IP without vs with UV.xlsx
- Figure 6/6D/
- Figure 6/6D/Western blot RNAPIIS2 co-IP.tif
- Figure 6/6F/
- Figure 6/6F/WB ELOF1-ultraID.tif
