# Supplementary material for: PAF1C restores transcription after DNA damage independently of promoting histone mark deposition
Source: EMBO Rep. 2026 Apr 8;27(10):2731–48. doi: 10.1038/s44319-026-00761-0 (PMC13219636; doi:10.1038/s44319-026-00761-0)
Supplement: Supplementary file 7 — Source data Fig. 6 [file 44319_2026_761_MOESM7_ESM.zip › Figure 6/6A/Mass spec PAF1C co-IP no UV irradiation.xlsx]

## Sheet: Sheet1
Gene names	-Log p-value	Difference (log2)
LEO1	5.81868	14.4207
CTR9	6.97098	13.3733
PAF1	5.22599	12.3663
CDC73	5.33626	12.3079
WDR61	5.30259	9.23785
SNRPA1	6.17222	8.849
BLM	6.77406	5.40412
IGHV3-66	5.2221	4.11083
TMA16	3.33673	3.16372
ALDH2	1.66211	2.59389
SHROOM3	0.663653	2.45245
DYNLL2;DYNLL1	0.51616	2.31652
PTGES3	1.23343	2.22029
TXNDC12	3.99663	2.15647
WDR77	5.87103	2.03491
ATP5J2-PTCD1;ATP5J2	2.0898	1.96123
LMF2	1.13615	1.92835
LAMTOR5	1.68967	1.91551
RPL14	0.698036	1.91081
EMC8	1.9401	1.88804
VPS37B	3.77687	1.77119
NUP85	1.8293	1.73117
SF3B6	1.44943	1.70004
UBE3A	1.688	1.64017
VPS28	3.96207	1.62713
PI4K2A	1.06679	1.61793
HNRNPH2	0.893172	1.53518
U2AF1	0.933481	1.52471
VAMP5	0.940734	1.51382
TSG101	5.06809	1.46893
PCMT1	3.98175	1.4569
MVB12A	2.10069	1.4527
VPS37A	1.89633	1.42535
AAMP	2.12403	1.40257
S100A7	0.526861	1.36946
HRAS;NRAS;KRAS	0.845163	1.36075
NUP133	1.698	1.35648
CDK5	0.91962	1.34259
MCCC2	1.9874	1.34224
NACC1	1.22223	1.33386
SLC25A1	1.06721	1.31572
NUP62	1.06893	1.27317
MAGOHB;MAGOH	0.758345	1.24077
TMX2	1.45711	1.22868
STEAP3	1.06261	1.22028
SLC30A7	0.909765	1.21367
TEAD1;TEAD4;TEAD2	1.57194	1.19672
CDH2	0.896313	1.19169
S100A10	0.836755	1.17208
ACTL6A	1.60071	1.17025
HDAC1	1.47627	1.1635
NONO	1.56847	1.15502
NAP1L1	1.38757	1.15328
POLG	0.455831	1.0885
WDR11	1.33483	1.08734
ENO1	2.10421	1.08651
GOLGA3	1.2619	1.08113
SURF4	0.315096	1.07386
COMT	0.505471	1.04913
LRRC16A	2.05969	1.03426
GAPDH	2.44568	1.02686
CHCHD3	1.7046	1.01745
GNL3	0.866612	1.01073
FHL2	4.55073	1.00988
PKP2	0.821367	0.99831
SLC25A24	0.861194	0.975661
TOMM70A	0.614122	0.966987
SFRP1	1.64232	0.960631
C1QBP	2.05654	0.95877
HP;HPR	2.43207	0.951458
RAB1B;RAB1C	3.8821	0.927767
ATG7	2.38198	0.922063
ABCD3	0.54366	0.898254
SEC61B	2.26442	0.894443
HEATR1	1.28257	0.889955
XRCC6	4.02837	0.872931
GRWD1	0.74466	0.86582
TAGLN2	2.99395	0.85749
KPNA2	1.96424	0.856391
TMEM205	2.32612	0.855177
EMC3	1.73241	0.845802
PDP1	0.598991	0.844497
RPL18A	3.32905	0.844304
OCIAD1	1.68604	0.840444
BANF1	0.200924	0.824446
RAB8B	0.531719	0.821321
GSTP1	0.362534	0.816129
PDS5B	0.700853	0.814759
HNRNPR	0.576092	0.813385
PTDSS1	0.918692	0.813113
YWHAB	3.27976	0.812358
LPIN1	0.873543	0.810649
PRRC2C	1.13857	0.806537
HMOX1	1.13628	0.803031
RRP7A	0.908622	0.798306
VASP	0.823722	0.784364
KIAA1671	1.7671	0.780819
TRIM32	0.452461	0.78043
RNPS1	0.587934	0.760963
BAX	2.84589	0.750266
HAT1	0.37112	0.746759
ELMO2	0.86892	0.742228
ITPA	1.6246	0.73564
TGOLN2	0.498861	0.733065
HSBP1	0.909852	0.731791
PPP2R5D	1.0076	0.720904
SLC25A3	2.79871	0.720814
RAC1;RAC3;RAC2	0.298985	0.710263
GLYR1	2.62741	0.707185
RPS26;RPS26P11	1.38309	0.702481
TUBGCP2	1.43279	0.688834
TRIM5	1.49414	0.688277
EHD1	0.520727	0.685564
GBA	2.16258	0.684684
XRCC5	3.63755	0.683049
CTNNB1	1.97153	0.681863
PFN1	2.87062	0.680427
LRRC40	1.04561	0.675785
NCAPG	1.83019	0.648921
PDIA6	3.87422	0.643153
NCKIPSD	0.546857	0.623898
PRKRA	0.292627	0.623858
YTHDC1	0.554955	0.619139
EEF1B2	0.889913	0.615712
RPS17	0.79597	0.609578
CNOT7	1.29083	0.607749
GLUL	0.284484	0.601048
MIF	3.59331	0.599165
TRAM1	0.590386	0.597746
NSDHL	1.84092	0.596332
CDC42BPA	0.458552	0.59518
SNRPN;SNRPB	0.431892	0.579456
PSMA5	1.5038	0.571533
SPTLC1	2.30553	0.56672
RBM8A	0.64116	0.562684
DSTN	0.930904	0.561475
POLR2B	0.711823	0.558151
RPL31	1.07231	0.557524
RAD23B	0.454949	0.556706
COPE	1.46586	0.552027
PDIA4	0.485877	0.550586
PSMD13	3.49656	0.549274
RRAS2	1.42116	0.542398
AP3M1	1.88882	0.53952
EIF3L	2.06577	0.537718
PRRC1	0.622524	0.536226
GLG1	1.55434	0.534453
HNRNPH3	0.276129	0.532256
HNRNPLL;HNRPLL	2.29594	0.523102
CAMK2G	2.01075	0.52206
TMOD3	1.79239	0.520439
ARL1	1.33549	0.520199
TUBG1;TUBG2	0.710653	0.514641
RPL23	2.63897	0.5144
TUBA4A;TUBA8	0.184334	0.511165
RHOA;RHOC	0.900994	0.509027
TMEM173	0.900447	0.504083
TUBB4B	3.72818	0.492952
PFKL	2.28751	0.491538
TOR4A	1.91796	0.490644
SLC25A6	4.67168	0.489745
PLXNB2	1.50716	0.48921
ERGIC1	0.721241	0.486096
RRP12	1.66468	0.481972
VCL	0.614371	0.479828
LANCL1	1.82109	0.479322
PDIA3	3.42776	0.479308
LSM12	0.28505	0.476967
EXOC5	0.631512	0.475419
OSBPL8	1.0922	0.473095
CDC42	0.541536	0.46309
SPC24	0.828655	0.458807
HNRNPD	1.3984	0.45716
TFRC	1.34461	0.456255
CLASP1	1.14022	0.452733
PRPF6	1.93016	0.451091
TPP1	0.309168	0.450546
SKP1	1.17995	0.44578
MCMBP	0.923284	0.445671
MOGS	2.09257	0.442675
CTSB	1.82317	0.441645
SEC11A	1.44504	0.441239
CD81	1.2706	0.440346
FECH	0.289606	0.43934
GLMN	0.628653	0.436758
ASPSCR1	0.386651	0.436289
VDAC1	2.31405	0.435757
NT5DC2	1.39074	0.433127
SRP9	0.778657	0.43285
PLEKHA2	1.79327	0.426943
TIMM50	2.05035	0.426898
SEC23IP	1.66307	0.425054
RPL32	1.50828	0.424729
NDUFV2	0.568494	0.424672
EIF4E	1.5237	0.423444
BID	2.24135	0.42313
SFPQ	1.11985	0.421225
ACTR3	1.35786	0.418262
SPC25	0.160254	0.415544
MPDU1	0.764394	0.414916
ACTC1;ACTA1;ACTA2;ACTG2	1.014	0.414886
SNX6	1.17183	0.414238
DNAJA2	2.85617	0.412953
CLASP2	0.293026	0.41197
ERCC6	0.539761	0.410684
CALR	0.958223	0.410521
TBC1D5	0.295691	0.408648
DAK;TKFC	1.64295	0.408409
RAN	1.6416	0.406554
RPS15A	0.883725	0.406552
TXNDC5	3.58005	0.400484
MMS19	1.8851	0.398726
LACTB	0.651279	0.397941
DAB2	0.455507	0.395398
NOL3	0.624375	0.392533
ADAR	3.36863	0.391948
CCDC47	2.18065	0.391862
HBA1	0.114444	0.390233
SLC25A11	1.51051	0.388654
CARHSP1	0.279486	0.388447
TMED10	1.27777	0.388266
TRIP6	1.26798	0.387753
POLR2C	0.546075	0.387742
TMPO	1.5314	0.386188
LMAN2	1.33608	0.384341
DDX47	0.754644	0.38237
HNRNPA2B1	1.11753	0.381809
FTO	0.816572	0.379667
SPECC1	0.910118	0.379665
MYO18A	0.327297	0.379313
RASA1	0.434503	0.379064
SEC23A	2.10533	0.378549
RUVBL1	2.12248	0.377264
MBOAT7	0.13059	0.37529
IPO7	2.458	0.375081
HSD17B4	0.413637	0.374582
EXOSC2	0.330216	0.373111
DLG5	0.578598	0.371106
CSRP2	2.52507	0.369113
MCM5	2.16482	0.368495
RCN2	1.81285	0.366524
LDHA	0.4168	0.366323
PSMC1	1.71141	0.364259
RAB3B	0.159225	0.364167
HSPBP1	0.338454	0.363675
TMEM167A	0.208964	0.362785
ATP5H	1.14377	0.362439
KHDRBS1	0.759425	0.3624
EGFR	0.944691	0.36155
TRIM22	2.80425	0.361505
HPRT1	0.913163	0.361022
RPS21	1.27385	0.360224
ZNF771	1.31863	0.359289
RAP2B	0.288592	0.35821
HMGB1;HMGB1P1	1.13475	0.354849
MCM3	3.48951	0.354592
BAT3;BAG6	0.966029	0.354448
HIST1H2AJ;HIST1H2AH;HIST1H2AG;H2AFJ;HIST1H2AD	1.27297	0.354417
SBF1	0.769277	0.354371
CBR1	2.71099	0.35265
ALDH3A2	1.21643	0.34852
PIGS	0.311888	0.345942
ACAD9	1.09509	0.345565
HUWE1	1.39627	0.345547
PPIB	1.52964	0.344765
RPF2	0.212654	0.344229
CUL4A	0.60516	0.343981
RPL15	1.56578	0.337855
DNAAF5	0.623672	0.337696
PRKAR1A	0.724995	0.333422
EIF4A1;EIF4A2	1.00146	0.332008
SMARCC2	0.836041	0.32983
DHX9	0.366717	0.328929
SRPRB	1.56545	0.328882
SSR3	0.604736	0.327377
SORT1	0.925414	0.325695
GALE	0.527669	0.324814
FARSA	4.37332	0.323463
RTN4	1.61152	0.321622
ARMC9	0.918167	0.320938
CTNND1	1.48984	0.319156
ACTN4	1.32281	0.318713
FAM120B	0.963591	0.318572
SNRPD3	0.747784	0.318386
BCL2L13	1.31132	0.31794
SAFB2	0.783025	0.316445
GNB1;GNB2;GNB3	1.1563	0.316073
RFC2	1.03189	0.314599
ATG3	0.838887	0.314377
TUBB3	4.22912	0.311502
LUC7L3	0.651963	0.307466
GDI2	0.738823	0.305488
IQGAP3	0.848382	0.305456
PGM3	0.582029	0.305323
CNN2	1.08238	0.30482
MYH10	1.05224	0.303287
CD99	1.51583	0.300541
C14orf166	0.881195	0.299321
SPCS2	1.26136	0.298854
PKM	1.75522	0.298848
YWHAH	0.56419	0.298703
37500	1.64923	0.296051
HNRNPL	1.13369	0.294379
ASNA1	0.876065	0.294004
BUB3	1.04734	0.293546
ITPR3	0.521843	0.291008
ZW10	0.826924	0.289779
CSNK1D	1.15861	0.289217
IPO4	0.939768	0.28865
LONP1	0.599039	0.288496
SRSF7	0.64312	0.288102
NFU1	1.2611	0.287575
FUBP3	2.25544	0.283197
PPDPF	0.412943	0.282982
RPL35A	0.761946	0.281001
RPL4	3.17029	0.280333
RPS23	1.53031	0.277622
SLC2A1	2.16146	0.27718
ARPC3	0.522766	0.276364
ATG4B	0.787181	0.276249
BRIX1	0.236022	0.275338
AFAP1	1.822	0.273837
HNRNPA3	1.30481	0.273179
EIF3G	0.134892	0.271989
SEC61G	0.462608	0.27151
TM9SF3	0.579471	0.271404
RPS2	1.63629	0.271361
RER1	1.51496	0.271036
RSL1D1	1.35495	0.270959
ARL6IP5	0.832571	0.270414
TBC1D15	1.23748	0.268872
PRPS1;PRPS1L1;PRPS2	0.499238	0.268602
HIST1H1C	0.924155	0.267504
SEC23B	1.21361	0.266959
EBP	0.408956	0.263955
FAM120A	3.06215	0.263899
FAM213A	0.415127	0.263688
IGF2R	1.45715	0.26346
DDX3X;DDX3Y	1.36851	0.263361
CDS2	0.635979	0.263327
RCN1	0.481964	0.262811
G3BP1	0.410258	0.26184
NCAPD2	0.726956	0.260851
NRD1	1.61854	0.260719
TRAM2	0.835021	0.260695
QARS	1.14655	0.257938
PDS5A	1.08064	0.257604
CSRP1	0.274377	0.257449
PPP4R1	1.79357	0.257283
PPP1CA	0.744458	0.25712
KHSRP	2.83706	0.256886
SSR4	0.673897	0.256723
RRM2B	1.22177	0.255698
MPDZ	1.57851	0.255196
GALNT2	1.19551	0.254408
RUVBL2	1.574	0.254221
ECE1	0.758209	0.253891
ANKLE2	1.64656	0.253647
ATP6V1G1;ATP6V1G2-DDX39B;ATP6V1G2	1.47876	0.251163
HERC4	0.993145	0.248842
PSMC6	3.23544	0.245759
NOMO3;NOMO2;NOMO1	1.47243	0.245529
MSN	0.231026	0.245485
CHMP1A	1.68867	0.24535
TOP2B	1.08078	0.244187
STAT3	1.59686	0.243747
MARS	1.51426	0.240677
CKAP5	0.885325	0.238207
KPNB1	0.936622	0.237796
PSMC3	1.54859	0.237457
ARL2;ARL2-SNX15	0.568523	0.237169
CLIC1	1.23203	0.236913
NEDD4L	2.0204	0.235265
STT3B	2.39319	0.234497
EFTUD2	1.5753	0.234382
ACSL4	0.558462	0.234344
ATAD3A;ATAD3B	0.695829	0.23392
CRKL	1.52669	0.233379
EFTUD1	0.654498	0.233258
RPL38	0.447876	0.233149
C16orf13	1.604	0.232876
IBA57	0.631436	0.232657
RPS5	1.8562	0.232601
MAGT1	0.385339	0.232464
DBN1	1.45528	0.232245
HDAC2	0.653199	0.231493
KLC1	0.819369	0.230316
TRA2B	0.761602	0.229665
PROCR	0.343638	0.229269
RHOG	0.852238	0.227328
ATP5F1	0.877511	0.227139
SMARCA5	1.53755	0.226453
ERAP1	0.820351	0.226084
NHLRC2	1.16245	0.225533
FADS2	0.627256	0.224701
KCTD6	0.0896255	0.224461
IPO9	0.857975	0.222191
DDX5	0.821747	0.221736
MTAP	0.874429	0.221701
STIP1	0.196315	0.221148
SERINC1	0.764025	0.221082
ABCF1	1.70254	0.220308
CD2AP	1.23051	0.220077
RPS15	0.389969	0.220032
CLTC	1.26764	0.219598
ABHD12	0.399679	0.218362
XPO7	0.768259	0.218184
MRPS27	0.125089	0.218061
GCLM	1.28888	0.216935
NUP155	1.01117	0.215358
CYFIP1	1.86522	0.213879
CACYBP	0.39273	0.213539
GAK	0.723465	0.212296
SEC16A	0.386325	0.21135
PLOD2	3.48447	0.210684
HDLBP	1.00148	0.210416
TUBB	0.284644	0.209381
GNA13	1.00151	0.207889
EXOSC6	0.43633	0.206991
PFKP	1.46396	0.206619
RPL24	0.438061	0.206583
EIF2B3	0.785656	0.205553
HNRNPU	0.666247	0.205199
RPL17;RPL17-C18orf32	0.811024	0.205072
BIRC6	0.579565	0.204472
SERPINH1	2.57996	0.202942
UMPS	0.185342	0.199256
EMD	1.54134	0.198058
TUBGCP3	0.39468	0.197665
RAB5B	0.973285	0.197449
VCP	0.830443	0.197279
EIF2B2	0.48126	0.197094
TARDBP	0.713361	0.197018
HLA-A	0.410824	0.196907
FAM129B	0.442261	0.196661
RPS3A	0.842327	0.196637
SNRNP200	0.815178	0.196522
TNS3	1.34602	0.195691
YTHDF2	1.36299	0.195197
TNKS1BP1	3.21211	0.195108
PSMD1	1.40297	0.195035
ARPC5	0.508613	0.19415
MATR3	0.888746	0.194105
DDB1	0.964456	0.194092
VIM	0.327786	0.193903
HNRNPF	0.599213	0.19377
CPNE7	1.65588	0.192794
YTHDF1;YTHDF3	0.814053	0.191725
CAPZA1	1.54258	0.190886
STRAP	1.0052	0.190361
HSD17B11	1.34738	0.189832
UGGT1	0.948522	0.189827
RHOT2	0.510416	0.189763
HNRNPM	1.10059	0.18974
CARS	0.589701	0.189387
RNF214	0.372118	0.188352
KPNA3	0.419666	0.188316
CCT5	1.30076	0.188027
SDHA	1.31447	0.186895
NUBP2	1.01303	0.185287
SFXN1	1.47458	0.184374
LARP1	0.561857	0.184305
HSPA1B;HSPA1A	1.72517	0.183849
USP9X	0.965144	0.182408
CANX	0.933145	0.182343
ABCC1	1.07354	0.181441
ITGAV	0.605664	0.180872
CSPG4	1.17671	0.18042
TCP1	1.05296	0.180271
TRIP12	0.734655	0.179546
PPP6R1	0.512556	0.179414
RAB11B;RAB11A	0.738615	0.179089
ARCN1	0.836351	0.178435
PPP2R2A	0.531016	0.177986
PTRH2	0.764281	0.177769
PSMC4	0.469291	0.177706
PMPCB	0.545635	0.176921
CDKN2AIP	0.503164	0.176404
LMNA	1.08729	0.176348
HLA-C	0.330177	0.176023
DNAJA3	0.301239	0.175634
EPG5	0.397217	0.175417
GPX1	0.160842	0.174647
TRIM28	0.746603	0.174037
EIF3E	0.852711	0.174019
STIM1	0.360795	0.173331
SF1	0.0636402	0.173109
SCCPDH	0.286043	0.171611
M6PR	0.334544	0.171275
CNN3	0.900381	0.170481
EEF1G	1.15935	0.170354
TMEM43	0.464346	0.169875
GALNT7	0.762487	0.169685
CCT3	0.910844	0.167617
TUBB6	1.34844	0.166254
PFDN1	0.0761949	0.165598
SNX5	0.390427	0.165529
DNAJA1	0.179435	0.165097
WDFY1	0.335508	0.164474
FXR2	0.527002	0.164338
BAG4	0.5267	0.163451
CCT2	0.439071	0.163406
MYBBP1A	1.32769	0.163088
RBPJ	0.21486	0.163006
MRE11A	0.379486	0.16155
SCAMP2	0.224269	0.161304
RPL13A;RPL13a	0.955604	0.161187
ACLY	0.643436	0.160482
EIF3K	0.278957	0.160269
CORO1C	1.12247	0.160079
ACTG1;ACTB	1.99766	0.159633
PELO	2.64876	0.158833
TMEM245	0.617589	0.158401
RPL19	0.575705	0.158273
RTCB	0.811178	0.157057
EHD2	0.310992	0.156715
LANCL2	0.559263	0.156487
TRIO	0.210394	0.156432
UBA1	0.770116	0.155561
EEF1A1;EEF1A1P5;EEF1A2	1.18929	0.155345
SRP68	1.84519	0.154749
SMAD2	0.120764	0.154364
THYN1	0.209207	0.153886
ACTR2	0.291217	0.15261
SLC27A4	0.0783403	0.151867
PLAA	0.468345	0.151517
EXOC4	0.392804	0.151214
EPPK1	0.0428218	0.151173
HSPE1	0.216894	0.151077
DLG1	0.232485	0.150634
RPL12	0.591841	0.149902
UPP1	0.612857	0.149324
GOPC	0.622478	0.149073
HSPA8	1.41597	0.148873
TBC1D2	0.377208	0.14798
AP1B1	0.205228	0.147731
MICU2	0.327793	0.147057
SSR1	0.779348	0.14593
LMNB2	0.671883	0.145869
MYO10	0.756359	0.145073
SEC24B	1.07995	0.144915
PURB	0.0840245	0.14287
MAP7D1	0.481333	0.142713
DUT	1.05388	0.140227
CAD	1.06462	0.140106
CD44	0.495841	0.140093
HP1BP3	0.50595	0.139015
COPS5	0.0786562	0.138885
KRT18	0.627235	0.138395
LSM14A	0.672575	0.137556
UBXN4	0.254599	0.136196
CUL4B	0.566578	0.135776
RANBP1	0.38777	0.135479
PLS3	1.18052	0.134621
CHP1	0.475426	0.134497
BAZ1B	0.451974	0.134308
DOK1	0.660163	0.13363
PPME1	0.127759	0.133619
ATP1B3	0.444977	0.133612
ERO1L	0.510944	0.133493
RPL10	0.269367	0.132801
DDX24	0.0893839	0.132389
EIF4B	0.289925	0.131833
ABCF3	0.0970043	0.131745
DEK	0.456312	0.131672
PDCD6	0.334715	0.131628
XPOT	0.679308	0.13103
SPTAN1	0.867963	0.130844
EIF4G1	0.35381	0.130411
RPL30	0.33969	0.130202
UTRN	0.33762	0.129585
LRP1	0.921325	0.128463
MAP2K3	0.762221	0.128186
ATP5L	0.342346	0.128168
PRKAR2A	0.633606	0.127965
H2AFY	0.615862	0.12786
STK39	0.0817589	0.127528
DOCK7	0.616529	0.127326
HNRNPUL2-BSCL2;HNRNPUL2	0.695465	0.126864
EEA1	0.489955	0.126791
LRRC47	0.329287	0.125743
DPM1	0.222431	0.124728
FNDC3B	0.520719	0.124397
SVIL	0.325751	0.12417
NCKAP1	0.745134	0.12398
UQCRC1	0.390713	0.123951
RAB5C	0.283274	0.123834
MYOF	1.37411	0.123704
RPSA	0.800337	0.123286
HCCS	0.953996	0.122908
DDX39B;DDX39A	0.151013	0.122793
POLR2A	0.182603	0.121883
LRPPRC	0.397779	0.121584
U2AF2	0.705384	0.121073
TBC1D4	0.366634	0.120803
HADHB	0.67918	0.120471
BCAP29	0.183818	0.120319
APOBEC3C	0.330949	0.120289
ACTR1A	0.513594	0.120101
PDLIM5	0.718242	0.11931
PPP2R1A	0.902406	0.118538
IGFBP7	0.2284	0.118347
PPFIBP1	0.257487	0.11669
ZC3H7B	0.483586	0.116642
SH3BP4	0.759283	0.114386
PXN	0.279597	0.114292
FN1	0.214735	0.113181
SERBP1	0.313291	0.112503
TECR	0.433064	0.112092
AKAP12	0.40338	0.111682
RPL5	0.392753	0.111621
MYLK	0.690014	0.111416
COPB1	0.564509	0.109901
RNF213	0.649583	0.109428
BSG	0.511742	0.109318
PALLD	0.57752	0.109119
SH3KBP1	0.324814	0.108218
GIGYF2	0.2086	0.107704
TMED9	0.298275	0.10737
DNMBP	1.06611	0.10719
CYB5R3	0.64724	0.106995
NEK7;NEK6	0.20468	0.106048
LAS1L	0.0962654	0.105796
UBE2L3	0.0901444	0.105184
HSPH1	0.363824	0.104162
CSK	0.253713	0.103385
PDCD6IP	1.01028	0.102724
RAB21	1.70514	0.102345
PSME3	0.33391	0.102287
SERPINB3	0.0259772	0.102028
MOV10	0.547791	0.101905
CAMK2D	0.404691	0.100695
PSMD12	0.771803	0.0982985
C11orf58;SMAP	0.892741	0.0981002
EMC4	0.780694	0.0980082
CAND1	0.391643	0.0978594
HSPA14	0.239592	0.0961065
TNPO1	0.306776	0.0957036
SMNDC1	0.311701	0.0953712
RARS	0.547167	0.0949683
SNW1	0.266326	0.0938392
ATP6V1H	0.307085	0.0937486
MTPAP	0.214203	0.0934596
TMEM165	0.140678	0.093112
EIF3A	0.361134	0.0921068
RAB1A	0.168355	0.092011
ATXN2	0.207109	0.0914989
SPRYD7	0.221547	0.091454
MICU1	0.159806	0.0908375
STAT1	0.461594	0.0908036
THRAP3	0.348273	0.0905004
SPTBN1	0.508375	0.0886703
AGPS	0.333546	0.0873013
PSMD8	0.226736	0.0868211
POLR2L	0.077373	0.0866818
NCLN	0.170966	0.0856977
GID8	0.35955	0.08564
GOLGA2	0.33013	0.0852337
ASPH	0.515789	0.085104
NPM1	0.183286	0.0838952
DPYSL3	2.7629	0.0833936
TPD52L2	0.268912	0.0828061
ADRM1	0.1934	0.0825009
ESYT1	0.458726	0.0824418
HNRNPH1	0.426483	0.0822821
SEC22B	0.66428	0.0807776
CCT6A	0.446379	0.0804801
TUBB2A;TUBB2B	0.232184	0.0802331
DDX17	0.406028	0.0801716
VAMP7	0.159781	0.0800762
STOML2	0.263519	0.0796824
TTC1	0.46024	0.0795212
G6PD	0.370195	0.0784259
ACTN1	0.112121	0.0770926
DAD1	0.302621	0.0760465
FHOD1	0.22057	0.0756631
TMED2	0.150879	0.0753212
TRIM25	0.309626	0.0748119
DYNC1H1	0.481107	0.0745087
SYAP1	0.280824	0.07446
GSTM2	0.0601279	0.0741897
EIF2B5	0.405427	0.0740657
EIF2B1	0.351787	0.0733051
NEDD1	0.63527	0.0726433
COPB2	0.22894	0.0722771
RPS10;RPS10-NUDT3	0.136066	0.0714717
HSPA5	0.526748	0.0710578
RPL9	0.129558	0.0707092
MMP2	0.124152	0.0703106
ANO10	0.195294	0.0701923
SRP54	0.161506	0.0699234
KIAA1524	0.0290533	0.0689621
PPA1	0.232651	0.0683699
VAPA	0.242988	0.0680399
MYL9;MYL12A	0.0280976	0.0677056
GBF1	0.582426	0.0676818
RBBP4	0.113637	0.0671453
PAPSS1	0.148031	0.0660625
ERLIN1	0.255533	0.0660319
ANXA2;ANXA2P2	0.370528	0.0657568
MPP1	0.196261	0.0655117
SMAP1	0.311377	0.0652466
SEC24C	0.203355	0.065156
MYD88	0.395727	0.0641632
MOCS2	0.154839	0.0639195
ACSL3	0.484427	0.0637798
UFL1	0.0926772	0.0636849
TBL2	0.139715	0.0620217
DBNL	0.330051	0.062005
AFG3L2	0.190186	0.0612831
SF3A1	0.190241	0.0602627
SMARCE1	0.31696	0.0601425
SRP72	0.332133	0.0597982
RPL27A	0.157812	0.0595288
RCC2	0.233013	0.0592351
LRRC1	0.216456	0.0592256
IARS	0.309494	0.0592127
UCHL5	0.104333	0.0591049
JAGN1	0.637573	0.0586429
CCT8	0.530651	0.0585947
CTTN	0.284615	0.0582829
PSMD6	0.0892032	0.0578456
XPO1	0.392368	0.0566449
MAN2A1	0.235351	0.0559769
ATP5C1	0.0905446	0.0553985
UBA6	0.174549	0.0546937
TGM2	0.326042	0.0543084
CYFIP2	0.0251255	0.0539246
ATP2B1	0.156898	0.0538168
TCEB2	0.166833	0.0534759
HADHA	0.307449	0.0532384
CCAR2	0.113535	0.0508904
TUBA1B	0.446681	0.0508738
LIN7C;LIN7A	0.121876	0.0505452
SRP14	0.105903	0.0504308
ARFGAP1	0.183095	0.0496211
PRKDC	1.59161	0.0494404
NOL6	0.0911138	0.0493908
APMAP	0.114931	0.0493026
RAB32	0.24177	0.049273
NOP56	0.0855815	0.048193
CBR3	0.0804072	0.0480309
RRAS	0.165321	0.0473304
TPM1	0.122812	0.0467095
RPL28	0.165416	0.0461287
EPHX1	0.0609783	0.0437779
FLNB	0.301062	0.0436049
TRMT1	0.0805123	0.0428586
LBH	0.161682	0.0423589
HDAC6	0.283789	0.0415497
EPRS	0.17347	0.0405364
TMX3	0.241829	0.0398226
NCEH1	0.245108	0.0397606
PSMA1	0.324324	0.0386758
SRSF10	0.175127	0.0372543
PYGB	0.305156	0.0371718
DDOST	0.250074	0.0357718
COPA	0.152099	0.035687
PHKB	0.195395	0.0356212
CKAP4	0.237522	0.0350447
TOR1AIP1	0.18052	0.0350013
RPL36A;RPL36A-HNRNPH2	0.0497834	0.034924
ACACA	0.163451	0.0348926
PFDN2	0.0558849	0.0346441
RPS24	0.0613732	0.0342765
LARS	0.128131	0.034039
EEF1D	0.101879	0.0336361
HLA-A	0.300603	0.0333285
MKI67	0.119243	0.0331945
NUMA1	0.181222	0.0317931
DPYSL2	0.147459	0.0312462
RETSAT	0.0816218	0.0312047
ARHGAP29	0.110752	0.0307508
BTF3	0.0369589	0.0305567
PSMD2	0.0893968	0.0303054
H1FX	0.02166	0.030055
C15orf52	0.101021	0.0296946
PPA2	0.0880841	0.0288348
POR	0.123517	0.0287814
PLAT	0.0499195	0.0286269
PRPF31	0.0767488	0.0282745
ATP5B	0.179019	0.0266843
LDLR	0.0439943	0.0265074
HSD17B12	0.0897601	0.0253258
CALU	0.0642385	0.0251503
HSDL2	0.0484361	0.024292
FN3KRP	0.0803509	0.02424
CAST	0.0904492	0.0238452
PPP2CA	0.0445978	0.0237474
HNRNPK	0.083984	0.0236568
SDF4	0.0320917	0.0233307
NUDT16L1	0.0480755	0.020802
NUP205	0.0536706	0.0195556
MAGED1	0.0285483	0.0195265
LAMC1	0.0775323	0.0191031
DNAJC2	0.0275865	0.0189695
BAG3	0.112664	0.0188084
LSS	0.0821553	0.0187588
HACD3	0.0409301	0.0163965
LPP	0.0379824	0.0156245
AP3B1	0.0586127	0.0152903
CTBP2	0.0455563	0.0146375
ATL3	0.0645937	0.0140662
PSMD11	0.0419593	0.0132432
MTDH	0.0442963	0.0125718
TRIOBP	0.0773877	0.0125012
TCF25	0.037111	0.0125008
CYP51A1	0.0217419	0.011827
XRN1	0.0555431	0.0118132
NTPCR	0.0384229	0.0111356
S100A16	0.0272632	0.0110064
FARSB	0.061903	0.0106745
ANXA1	0.0341494	0.00785112
S100A13	0.0154548	0.00755405
MLEC	0.0274865	0.00691652
NOP58	0.0138968	0.00617313
SF3B2	0.00999725	0.00560808
PSMC2	0.0204737	0.00551414
PCYT1A	0.0151432	0.00511408
LMAN1	0.00521932	0.00468063
PABPC1;PABPC3	0.0268961	0.00465155
LMO7	0.0196049	0.00464869
ERH	0.00886062	0.0031805
RPN2	0.0506775	0.00245714
SART1	0.00326974	0.0023241
38412	0.00190479	0.0020752
IQGAP1	0.00741933	0.00159836
RANBP2	0.00725515	0.00117397
ITGB5	0.00254376	0.00112247
DHX57	-4.34294e-08	0
DNAJB1	-4.34294e-08	0
ERCC8	-4.34294e-08	0
POLR2D	-4.34294e-08	0
POLR2G	-4.34294e-08	0
POLR2H	-4.34294e-08	0
RPRD2	-4.34294e-08	0
UBXN1	0.000718162	-0.00043726
PNN	0.00113735	-0.000652313
RPL21	0.00104088	-0.000736237
ECM29;KIAA0368	0.0023283	-0.000822067
HSPA9	0.0165743	-0.00296068
BAG2	0.00839258	-0.00326061
SNX9	0.0149808	-0.00372744
GNAI2	0.00675765	-0.00408316
SCAMP3	0.0351209	-0.00500393
DCTD	0.0213872	-0.00640011
CLPTM1	0.0160719	-0.00657654
COPG1	0.0113197	-0.00669718
PFN2	0.014986	-0.00746059
ADD1	0.0157769	-0.00746489
FAM21A;FAM21C	0.0124423	-0.00795507
CAPZA2	0.0237448	-0.00857162
EIF2AK2	0.0234685	-0.00910711
ARFIP1	0.0119893	-0.0091958
RPS18	0.0189139	-0.00920725
MAGED2	0.0261427	-0.00950861
NEK9	0.0216538	-0.00987482
GSK3B	0.0247701	-0.0109453
KIF2A	0.0255181	-0.0112743
VARS	0.0333693	-0.0114799
ITGA3	0.0505072	-0.0119948
TNRC6B	0.0203832	-0.012239
NUDC	0.029926	-0.0122724
CTNNA1	0.0452269	-0.0129299
TMED4	0.047712	-0.0129762
DYNC1LI2	0.0514848	-0.013082
ATP1A1	0.099634	-0.0131488
KIF5B	0.0589408	-0.0134091
RPL13	0.0837981	-0.0135055
IGF2BP3	0.0464873	-0.0135527
DHX15	0.0969935	-0.0139608
RASA3	0.0508278	-0.0140181
ZWILCH	0.00879648	-0.0142417
ELAVL1	0.0467286	-0.0145736
TMPO	0.0515199	-0.0148816
ARL6IP4	0.0299368	-0.015039
PRPF8	0.0474456	-0.0150785
GCN1L1	0.0829266	-0.0155821
HSD17B10	0.0334395	-0.0166378
RECQL	0.0535515	-0.016737
NUP93	0.0589511	-0.017056
RPLP2	0.0289064	-0.0171227
ATP5J	0.0443276	-0.0177917
RRBP1	0.10503	-0.0184989
JUP	0.0470034	-0.0186968
FASN	0.124684	-0.0194435
P4HB	0.0895217	-0.0195608
STAU1	0.0530897	-0.0196524
RAP1B	0.0390694	-0.0197339
BZW2	0.0490268	-0.0199537
CDK2	0.0358816	-0.0207863
PSMD4	0.0548389	-0.0211773
AXL	0.0539389	-0.0219116
IDE	0.0144464	-0.0222797
INPPL1	0.0422852	-0.0227456
MAP4	0.139187	-0.0228972
LRRC59	0.065444	-0.0237422
PARP4	0.0420507	-0.0243826
RWDD2B	0.0353591	-0.0245404
NAA10	0.0380972	-0.0247211
RPS14	0.113803	-0.0247822
TM9SF4	0.0289472	-0.0247893
USP5	0.114496	-0.0257859
PPP1CB	0.00771716	-0.0263796
TBCD	0.150975	-0.0265365
RAB7A	0.118456	-0.0265937
PTGES2	0.0499301	-0.0274844
SLC35E1	0.0569	-0.027554
GSTM3	0.0688524	-0.0286932
SMCHD1	0.0641596	-0.0287261
CHD4	0.0569812	-0.0288148
RAB2A	0.183967	-0.0292101
EIF3H	0.0668844	-0.0295057
SMARCA4;SMARCA2	0.0617702	-0.0298357
PRDX1	0.129962	-0.0303774
VPS35	0.0566182	-0.0308571
ACBD3	0.199219	-0.030973
SNX1	0.107222	-0.0320911
UBASH3B	0.0724132	-0.0330901
EEF1E1;EEF1E1-BLOC1S5	0.0805398	-0.0330992
PCYOX1	0.0747656	-0.0331988
RAB13	0.0621852	-0.0332408
IPO5	0.13178	-0.0332546
HSPB1	0.137764	-0.0362024
RQCD1	0.060631	-0.037118
PARS2	0.0463104	-0.0372524
PTRF	0.0811953	-0.0372825
ITGA7	0.0515608	-0.0375981
NDUFS3	0.0742277	-0.0377288
SPATS2	0.178117	-0.0378342
CUL3	0.213376	-0.0380378
NPEPPS	0.149952	-0.0380931
ZC3HC1	0.0659757	-0.0385981
NEXN	0.0405056	-0.0401087
HM13	0.0845747	-0.0402584
AMPD2	0.235816	-0.0403066
OGFR	0.137016	-0.0411205
UBQLN1	0.0457083	-0.0417299
FKBP15	0.174518	-0.0419898
SLC16A3	0.12631	-0.0421624
PARP1	0.149027	-0.0422525
EIF5A;EIF5A2;EIF5AL1	0.111014	-0.0441685
ACYP2	0.0897895	-0.0443349
GFPT1	0.156102	-0.0444989
CTAGE5;MIA2;CTAGE1	0.203004	-0.0445619
PTPN1	0.0703997	-0.0462584
MAVS	0.220312	-0.0467849
PHGDH	0.245484	-0.0481901
DNM2	0.152886	-0.0483465
MACF1	0.291732	-0.0488601
FLNA	1.18222	-0.0491858
RAB34	0.233454	-0.049355
SRR	0.119821	-0.0506377
AIMP1	0.183148	-0.051158
BCLAF1	0.183106	-0.0520592
EIF3B	0.230036	-0.0532627
RPL3	0.136832	-0.0539079
UEVLD	0.153822	-0.0546227
PAWR	0.192685	-0.0560355
TM9SF2	0.375878	-0.0564513
LIMA1	0.165161	-0.0564809
BCAP31	0.112957	-0.0565166
PGAM5	0.281053	-0.05656
IKBKG	0.166023	-0.0579572
FAF2	0.0796497	-0.0581722
CSE1L	0.327151	-0.0583014
RPL7A	0.380828	-0.0583553
TPM3;DKFZp686J1372	0.343319	-0.0589166
KIF2C	0.124394	-0.0591855
PKD2	0.114438	-0.059639
NSF	0.237843	-0.0597634
RTCA	0.213565	-0.0598941
CTPS1	0.370798	-0.0604815
HNRNPDL	0.142702	-0.0609641
CALD1	0.224893	-0.0616446
VAMP3	0.109221	-0.0616603
PRKCSH	0.101284	-0.0619297
SH3GL1	0.20674	-0.0640397
MPP6	0.183541	-0.065012
THNSL1	0.15045	-0.0650773
RAB18	0.304125	-0.0658264
EDC4	0.528206	-0.0664988
SCRIB	0.0778272	-0.0677505
HECTD1	0.375192	-0.0680876
HSP90B1	0.433809	-0.0684109
OPA1	0.564405	-0.068562
MCCC1	0.0946558	-0.0691047
FAM114A1	0.3675	-0.0691724
RPS19	0.245112	-0.06918
ACADVL	0.372315	-0.0691919
CTPS2	0.097887	-0.0698977
SDHB	0.213636	-0.0703964
SEC63	0.156766	-0.0704899
UBAP2	0.147471	-0.0712461
ITGB1	0.425172	-0.0715084
PHLDB1	0.15003	-0.0717893
ATP5D	0.154243	-0.0724139
ATP6V1A	0.188713	-0.0734358
CCT4	0.204197	-0.0736551
FAM49B	0.126384	-0.0744863
TP53BP1	0.175425	-0.0747528
HNRNPC	0.275707	-0.0749321
GNAQ	0.245389	-0.0751619
PLIN3	0.545561	-0.0759292
TOR1AIP2	0.249864	-0.0760098
SACM1L	0.304893	-0.0764246
GPX8	0.220414	-0.0767345
IMPDH2	0.192876	-0.0775714
LPCAT2	0.649936	-0.0777283
ALDH1B1	0.114092	-0.0783005
RAB23	0.206456	-0.0797062
FAR1	0.183402	-0.0802126
40787	0.143655	-0.0806184
DCBLD2	0.537908	-0.0806689
CAPNS1	0.31973	-0.0806913
PLD3	0.227522	-0.0811567
STMN1	0.104971	-0.0820622
ARFGAP3	0.221364	-0.0822306
PSMC5	0.356245	-0.0833864
MARCKS	0.285739	-0.0851216
PTPN11	0.728966	-0.0859246
PUM1	0.147033	-0.086205
DDX1	0.193679	-0.0865912
ITGA5	0.29961	-0.0867319
GPD2	0.370596	-0.0869141
MPG	0.291352	-0.0880575
TLN1	0.279558	-0.088264
RIN1	0.277822	-0.0889063
GMPS	0.836834	-0.0894904
SCARB2	0.445714	-0.0897999
CUL7	0.467815	-0.0901961
EPS8L2	0.232075	-0.0905457
GEM	0.186121	-0.0907626
UBLCP1	0.125601	-0.0917568
TRMT1L	0.32234	-0.0919757
NNT	0.383295	-0.0924997
OLA1	0.307987	-0.09372
LMNB1	0.290673	-0.0938659
RAB5A	0.110719	-0.0945292
PSME1	0.526134	-0.09483
STT3A	0.483911	-0.095068
UBAP2L	0.225505	-0.0954695
PSME2	0.135295	-0.0955896
DYSF	0.556802	-0.0958529
DST	0.518127	-0.0961885
LETM1	0.569811	-0.0965567
EPS15	0.489118	-0.0969009
ECI2	0.446587	-0.0971851
RBM25	0.207744	-0.0995946
PAPSS2	0.395745	-0.0997863
39326	0.560628	-0.0999603
EIF4EBP2	0.193793	-0.100051
HN1L	0.216272	-0.100443
AIP	0.660896	-0.1007
TPM3	0.0442745	-0.101353
DYNC1I2	0.322416	-0.102203
RPL29	0.160548	-0.102309
ARAF	0.228242	-0.103836
GALK1	0.400347	-0.103955
ALDH18A1	1.76476	-0.1047
EXOC7	0.286091	-0.106289
SNAP23	0.25554	-0.107734
PML	0.361836	-0.108742
ATP2A2	0.461625	-0.109427
TXNIP	0.0989821	-0.109458
GEMIN5	0.834405	-0.109498
AKAP8	0.32534	-0.110243
NCDN	0.22315	-0.111664
KIF1B	0.066024	-0.112983
RPL23A	0.377945	-0.113641
MYL6	0.534345	-0.113721
PAICS	0.359817	-0.114122
RPL10A	0.335211	-0.114134
USO1	0.700247	-0.114256
CCT7	0.404628	-0.114846
PGRMC1	0.123092	-0.11519
THUMPD3	0.299474	-0.116255
DFNA5	0.466473	-0.117048
CNDP2	0.102175	-0.117239
ARGLU1	0.251494	-0.11734
LYPLA2	0.156848	-0.120169
CKAP2	0.293706	-0.120887
ATXN10	0.374611	-0.121021
TMED7-TICAM2;TMED7	0.305786	-0.121135
ATP5I	0.327131	-0.121531
C1orf174	0.0635159	-0.122181
SQRDL	0.350296	-0.122274
RNPEP	0.618975	-0.123332
PSMD7	0.489061	-0.123499
RFC3	0.52818	-0.123573
SHC1	0.862361	-0.126336
RALA	0.344772	-0.127857
UBE2N;UBE2NL	0.81564	-0.127901
CAP1	0.328769	-0.128561
SFXN3	0.30175	-0.129466
EBNA1BP2	0.211224	-0.129815
TXNL1	0.94325	-0.130587
PTBP1	0.823246	-0.130908
ABI1	0.122892	-0.131382
RIPK2	0.365328	-0.131473
PROSC	0.906914	-0.131834
RANGAP1	0.770587	-0.13186
ATXN2L	0.539747	-0.134024
CEP170	0.566513	-0.134326
TCEB1	0.565924	-0.134471
LIMCH1	1.39894	-0.134618
MTHFD1L	0.65582	-0.135754
CARM1	0.400276	-0.135899
SET;SETSIP	0.11581	-0.136229
PICALM	0.314766	-0.136959
DTYMK	0.0423462	-0.137975
SPCS3	0.586262	-0.138244
FXR1	0.892131	-0.138544
PLEC	0.52335	-0.138665
HOOK3	0.531034	-0.138831
DECR2	0.554097	-0.138834
CNP	0.579988	-0.139264
EMC1	0.367601	-0.139319
SRRM2	0.584845	-0.139589
AHNAK	2.50154	-0.139649
MFF	0.290865	-0.139664
PHB2	1.23677	-0.142126
RPL26;RPL26L1	0.710339	-0.143369
DCTN2	2.13799	-0.143565
HDAC10	0.372768	-0.146643
RDH11	0.328421	-0.14856
NR3C1	0.356719	-0.148798
RPLP0;RPLP0P6	0.675557	-0.149248
DNAJC13	0.511062	-0.149516
PTPN14	0.762654	-0.149569
FSCN1	0.200061	-0.149991
PFKM	0.327246	-0.151082
PSMD3	0.431256	-0.151205
ANXA7	0.419864	-0.154152
IKBIP	0.493208	-0.154795
PTK2	0.512738	-0.154867
XRN2	0.244223	-0.155198
HIST1H1B	0.612454	-0.155353
CBL	0.347342	-0.156142
FLII	0.300353	-0.156428
FLOT2	0.0978938	-0.156743
IRF2BPL	0.475792	-0.157057
KARS	0.505097	-0.15753
SUGT1	0.653809	-0.15838
SYNCRIP	0.367994	-0.158533
POLD4	0.196148	-0.158815
40057	0.821849	-0.159441
VDAC2	0.398779	-0.159698
SF3B3	0.328017	-0.160596
ATE1	0.23449	-0.160947
MTHFD1	1.48076	-0.161268
TRA2A	0.347764	-0.162035
CBS	0.361896	-0.162793
CROCC	0.456794	-0.163179
RPS16	0.511481	-0.164729
MAP1B	1.35522	-0.164872
YWHAZ	0.691233	-0.165012
SLK	0.74598	-0.165706
CSTB	0.360343	-0.165975
PRDX2	0.645871	-0.16626
HIST1H4A	0.676963	-0.166469
IDH3B	0.223473	-0.166922
RPN1	1.29871	-0.16747
PKN1	0.255795	-0.167741
ITGA2	0.741495	-0.168075
ZYX	0.466829	-0.168278
PPP1R12A	0.629083	-0.168449
RAB14	0.605469	-0.168695
ATP5A1	3.03905	-0.169026
KIAA0196	0.347613	-0.169747
DCK	0.101598	-0.169762
ANLN	0.85842	-0.169853
RFTN1	1.38471	-0.170513
ACIN1	0.220853	-0.171923
GART	1.44514	-0.172628
RAB10	0.530521	-0.173235
GSPT1;GSPT2	0.590563	-0.173477
SCFD1	0.404357	-0.173584
GLOD4	0.81018	-0.174304
CACNA2D1	0.562436	-0.174969
RPS4X;RPS4Y1;RPS4Y2	1.03156	-0.175777
INF2	1.16066	-0.175796
KTN1	0.948509	-0.176659
TXLNA	0.564798	-0.177478
RRM1	0.733163	-0.17768
PCBP2	0.766779	-0.178588
FLNC	1.69265	-0.17941
HEXIM1	0.325766	-0.179842
S100A6	1.26767	-0.180543
MTOR	0.545461	-0.18172
ATP2B4	0.865688	-0.181994
MAP1S	1.45245	-0.183555
IKBKB	0.965433	-0.185491
NFIC	1.04712	-0.186387
SEC61A1	1.06302	-0.186411
PBXIP1	1.02896	-0.187603
GANAB	1.18397	-0.188925
MAP4K5	0.521311	-0.191175
ADI1	1.10983	-0.191743
FMNL3;FMNL2	0.675657	-0.191955
DNAJC9	0.877954	-0.192325
PITRM1	0.993421	-0.193278
LUZP1	0.567108	-0.194138
RPL8	0.850358	-0.19431
ERAL1	0.646571	-0.195146
DYNC1LI1	0.386097	-0.195631
WDR26	0.536091	-0.195821
GNAS	0.459221	-0.195992
MIA3	1.01162	-0.196355
AHCY	1.2533	-0.196824
STXBP3	0.744568	-0.196833
ZMPSTE24	0.253478	-0.196914
CLPTM1L	0.189688	-0.197512
YWHAG	0.571209	-0.198898
RPS9	0.823878	-0.198971
TTC37	0.300641	-0.19898
RBM39	0.768226	-0.200913
MAP2K4	0.115353	-0.20242
RAB8A	0.596467	-0.204254
C19orf43	0.223803	-0.206572
SH3GLB2	0.467177	-0.207448
COASY	0.450457	-0.207515
HSP90AB1	1.1378	-0.208179
LBR	0.418239	-0.208522
ESYT2	1.62853	-0.208818
KNTC1	0.342814	-0.209249
PARK7	2.05925	-0.209259
HMOX2	0.546035	-0.209974
ARL3	0.447503	-0.211354
UNC45A	1.52424	-0.212282
CALM2;CALM1;CALM3	1.48824	-0.213529
VAT1	0.68202	-0.214684
CAPRIN1	0.898383	-0.21485
RPL11	1.4464	-0.215332
FLOT1	1.09121	-0.21557
MSH6	0.698311	-0.215631
DNAJC10	1.42308	-0.216262
EEF2	0.762437	-0.216333
EIF4EBP1	0.923797	-0.21664
USP24	1.10575	-0.216691
PTPN23	0.570686	-0.217393
FAS	0.847643	-0.217561
PPM1G	0.792009	-0.217673
MON2	0.287496	-0.217699
PGRMC2	0.799896	-0.218327
GARS	1.03326	-0.219301
FBN1	0.484899	-0.220992
SOAT1	0.49859	-0.221069
RAI14	1.60476	-0.221621
SUMO1	0.0977725	-0.222148
GBE1	1.32155	-0.222333
ILF3	0.46834	-0.222718
NAGK	0.341781	-0.223126
POLR2E	0.109681	-0.223184
FRYL	1.30648	-0.223267
VAC14	0.205237	-0.223464
VAPB	1.47767	-0.224305
PFN2	0.724497	-0.224606
SUN2	0.689493	-0.224795
YWHAE	0.891131	-0.225024
TCEAL3;TCEAL6	0.545646	-0.225945
DCTN1;DKFZp686E0752	2.20791	-0.226593
PON2	0.555575	-0.227397
HSPD1	1.01001	-0.227578
PSMD14	0.271838	-0.2282
PHB	2.39738	-0.228795
EPHA2	1.64778	-0.229013
RAB6A	0.373157	-0.229457
SLC27A1	0.657815	-0.231453
GLRX	0.340094	-0.232048
PRDX5	1.27255	-0.232581
RPL6	1.223	-0.233312
CNOT1	1.20229	-0.233872
MVP	2.34066	-0.234269
PBDC1	1.03894	-0.235119
UBE2L6	0.95335	-0.23531
TUFM	1.6433	-0.236288
RPS3	1.19372	-0.238368
C21orf33	0.48306	-0.23899
FBXO22	0.644551	-0.239341
LLGL1	0.500895	-0.240025
RPL34	0.3714	-0.241527
PNPLA6	1.00549	-0.241541
DNAJB11	0.121397	-0.241819
EXOC2	0.43542	-0.244102
RBPMS	0.871926	-0.24423
ARPC1A	0.43902	-0.244237
CUL5	0.593193	-0.244428
PPP6C	1.24197	-0.245028
MYO1C	0.86222	-0.245238
OSBP	0.378183	-0.24533
SPATS2L	2.49885	-0.248473
SLC12A4	2.30786	-0.249229
PRMT5	0.616296	-0.25098
MYH9	2.87863	-0.252449
AHR	0.598868	-0.253924
C9orf142	0.59783	-0.254709
ZFR	0.325312	-0.255157
RPS13	0.748598	-0.25814
MAT2B	0.763191	-0.258285
TBCB	1.78769	-0.259006
PEF1	1.6327	-0.261387
PLCB3	0.791981	-0.261533
BAG5	1.05577	-0.261603
SMC4	2.02632	-0.26326
DSP	0.838077	-0.263569
CAPZB	0.614909	-0.26499
RPL7	2.08587	-0.266115
HCFC1	1.1714	-0.266278
NARFL	1.02612	-0.266378
MYL12A;MYL12B	0.380122	-0.26845
MVD	1.01172	-0.269939
DARS	1.96976	-0.270125
RPS6	1.40468	-0.270164
PPIA	0.777936	-0.270261
NBAS	0.318591	-0.27036
SRPR	0.902454	-0.270818
DPY19L1	0.408721	-0.272718
GMDS	1.36116	-0.274018
SYNPO	0.817143	-0.274395
NFIX	1.00823	-0.277332
PRMT1	0.788057	-0.277481
AURKA	0.787173	-0.277604
ARF4	1.40355	-0.277751
GOLIM4	1.18904	-0.278564
CALCOCO1	0.665329	-0.280169
RUFY1	1.08762	-0.280483
PYCRL	0.0805684	-0.28138
CYB5B	0.581782	-0.283076
SMURF2	0.874049	-0.283963
C8orf33	1.38535	-0.284488
NFKB2	1.09579	-0.285672
OGT	0.389175	-0.285963
TIMM44	0.752639	-0.286178
WASF2	0.863992	-0.286469
RPS12	0.748276	-0.286502
CYB5A	2.47111	-0.28776
CERS2	0.533783	-0.290369
ALCAM	2.0978	-0.291747
PPP1R18	1.1535	-0.292313
PCBP1	0.833753	-0.292314
SLC9A3R2	0.438879	-0.293589
TPX2	0.341901	-0.294215
RPL22	0.651249	-0.294299
CFL1	1.09541	-0.295254
AKAP2	0.944686	-0.29535
WFS1	1.52329	-0.295589
KIF22	0.692971	-0.296227
PPL	0.147913	-0.296554
SMTN	0.334091	-0.29786
HIST1H3A;HIST2H3A;HIST3H3;H3F3B;H3F3A;H3F3C	1.39781	-0.300389
SH3GLB1	0.954063	-0.305201
ACSL1;ACSL5	2.14714	-0.308324
PTPN12	0.630839	-0.309629
GPS1	0.327627	-0.311135
ZC3HAV1	0.989928	-0.311968
TPM4	2.30372	-0.314235
HYOU1	2.02665	-0.314298
MAT2A	0.288386	-0.314781
PIP4K2B	0.894074	-0.314936
ANXA11	1.15733	-0.315225
SLC25A5	0.804085	-0.316741
MSH2	1.4323	-0.317629
RPL36	0.953606	-0.31836
VPS4A	2.33006	-0.3192
TKT	0.557182	-0.319586
PSD3	1.08558	-0.322409
UHRF2	0.545356	-0.325623
RANBP3	1.10234	-0.326119
UBB;RPS27A;UBC;UBA52	1.09975	-0.327835
CDC42EP3	0.149182	-0.328736
PRDX3	1.49361	-0.329283
CD151	0.438834	-0.330087
STAT6	1.43029	-0.330488
STX12	0.621155	-0.333778
USP10	1.42763	-0.334535
BCAT1	1.64921	-0.335018
BOLA2	0.476216	-0.335447
TRIP13	0.715716	-0.335951
HSP90AA1	1.04338	-0.337638
LAMP1	0.709051	-0.338144
UCHL1	2.03187	-0.339481
PSMD9	1.79696	-0.340219
RIPK1	1.2411	-0.340332
NACA	0.767214	-0.3409
BPNT1	2.10774	-0.341659
PTMA	0.632493	-0.343149
CIAPIN1	2.96321	-0.346314
ADSS	1.37886	-0.347465
TCEAL4	1.48918	-0.347936
CCS	0.567913	-0.348065
AIFM1	1.99909	-0.351694
PVR	0.385164	-0.351965
FAM114A2	0.37003	-0.35215
EIF2B4	0.33238	-0.354262
RB1	0.365986	-0.35904
HLA-B	0.170086	-0.361316
EIF3F	1.30033	-0.365728
AHNAK2	2.07062	-0.366582
IMMT	2.11041	-0.36694
ATP13A1	2.41025	-0.368345
BIN3	0.271824	-0.369668
SLIRP	1.31418	-0.370561
AP3D1	2.34755	-0.375103
ILVBL	0.428713	-0.377948
STX7	0.81313	-0.37824
RPL18	1.38387	-0.378903
MRPS22	2.03092	-0.379411
GTPBP1	0.193629	-0.379959
SRPK1	0.937026	-0.381829
OTUB1	1.37537	-0.382141
STK33	0.306765	-0.385537
ARPC2	1.29846	-0.387499
LRRFIP1	3.41509	-0.387921
CPOX	2.45337	-0.388962
SRSF9	0.248676	-0.389577
NOSIP	0.847282	-0.389877
MTFR1L	1.29867	-0.392685
STAT2	0.979622	-0.393376
PFDN5	1.923	-0.393444
HIST1H2BN;HIST1H2BL;HIST1H2BM;HIST1H2BH;HIST2H2BF;HIST1H2BC;HIST1H2BD;HIST1H2BK;H2BFS	1.23757	-0.393494
RAB27A	1.63453	-0.39517
RBMX	0.842243	-0.399194
TMEM33	3.03218	-0.400566
FGD4	1.17169	-0.405991
CLTA	0.223263	-0.407179
RNH1	1.32297	-0.408558
PTK7	1.58124	-0.408566
TMEM263	1.97173	-0.409509
RPS27L	0.788759	-0.414994
RPS8	2.11382	-0.417232
RALY	0.285852	-0.421093
RELA	1.80839	-0.4217
RPS25	2.27269	-0.424966
PSMG1	0.601465	-0.425246
TXN	3.0263	-0.425928
SPG20	2.50574	-0.427462
SF3B1	1.05589	-0.428032
NCL	0.548573	-0.429106
ZNF207	2.36767	-0.43188
PRRC2A	0.663702	-0.432624
SMC2	2.09893	-0.435975
GPHN	1.35653	-0.43719
SGTA	0.496382	-0.446704
ENY2	0.299559	-0.449483
RBM4;RBM4B	1.19747	-0.450477
CLCC1	1.29449	-0.451841
NAP1L4	0.914823	-0.453418
TNS2	0.385434	-0.454936
EFHD2	2.7349	-0.455107
MPRIP	2.71042	-0.457262
ZNF618	2.02767	-0.461679
YBX1	2.09172	-0.463124
SLC39A7	0.848644	-0.466053
UGDH	1.68942	-0.468449
PGLS	3.01195	-0.470869
CTSD	2.43506	-0.47136
YWHAQ	1.77303	-0.471652
SEC13	0.490234	-0.473293
TRIM56	1.06702	-0.474431
CAPN2	3.53561	-0.474694
POP1	0.216222	-0.47638
GSR	0.677454	-0.477814
MAP2	1.47224	-0.478997
IKBIP	1.12087	-0.479057
MXRA7	2.24307	-0.479849
EIF3C;EIF3CL	1.15223	-0.480187
CHMP6	0.668622	-0.483575
SLC1A5	2.7139	-0.489552
KANK2	0.904549	-0.492238
RTFDC1	1.71028	-0.492703
PDE12	3.39311	-0.493179
RPL37A	1.12396	-0.493185
NDE1	0.4943	-0.495717
PRDX6	2.75849	-0.497564
ARHGAP22	1.73062	-0.497579
CBX3	0.693594	-0.501624
RPS20	2.00589	-0.502543
NUFIP2	1.27441	-0.511149
PODXL	0.409111	-0.515374
ARF1;ARF3	1.16149	-0.516722
HDGF	2.79268	-0.518074
RPS11	2.24978	-0.518482
CSNK1E;CSNK1D	0.697643	-0.522048
ISCA2	2.34186	-0.522487
CAPN1	2.83588	-0.522955
SYMPK	0.365096	-0.524502
MSRB3	1.73834	-0.524539
CHTOP	0.454563	-0.526423
SGPL1	2.55621	-0.529635
PFAS	1.07236	-0.53029
ITGA11	2.21613	-0.537837
ARPC4-TTLL3;ARPC4	3.59683	-0.539489
MAPK1	0.741327	-0.539765
MAP4K4	0.593703	-0.541252
EIF3I	0.369551	-0.543746
IAH1	2.85827	-0.545031
EIF3M	0.722682	-0.545247
BZW1	2.58715	-0.550928
RRM2	0.909467	-0.552032
TANC1	1.21483	-0.552533
HABP4	0.702781	-0.554765
RPL27	0.71518	-0.557084
CD97	0.348976	-0.558674
DYNLRB1;DYNLRB2	1.41786	-0.565722
SRBD1	0.236416	-0.566094
THOP1	1.67566	-0.566446
LUC7L2	1.87689	-0.570723
SLFN5	1.03531	-0.572567
EIF5	0.48694	-0.572663
RPRD1B	0.446729	-0.575067
UACA	2.91629	-0.576041
BBX	0.645024	-0.576486
EMC7	0.803558	-0.581447
NDUFS1	0.637533	-0.583551
GNG12	0.412532	-0.586614
COX7A2	0.717529	-0.589458
GGA2	1.08006	-0.592564
RUFY2	0.494938	-0.594763
ABCE1	0.381548	-0.596136
RPL35	1.21227	-0.596218
MRPL12	2.18189	-0.59824
SPAG9	1.05088	-0.603394
RPS27	0.250896	-0.605458
DENR	0.610677	-0.60604
SLC30A1	2.07307	-0.60608
PABPC4	2.56646	-0.607533
MTPN	0.930165	-0.617065
ATP5O	0.739215	-0.619768
EIF4G3	0.639423	-0.624871
POLDIP3	0.601189	-0.626817
FBL	0.387536	-0.629355
PITPNB	1.059	-0.648009
CSTF1	0.422276	-0.652374
CPT1A	1.18265	-0.657407
KDELR1;KDELR2	0.384705	-0.661705
PURA	0.660212	-0.669067
SNCA	2.41297	-0.67614
COPS6	0.759783	-0.683519
PFDN6	1.31276	-0.686343
MDH1	2.29457	-0.691534
PPP3R1	0.791461	-0.697395
NTMT1	0.336247	-0.71642
NUP188	1.37615	-0.728985
EZR	1.18603	-0.733236
NUDT4	0.64149	-0.738229
EIF4A3	1.58635	-0.740457
SAP18	0.549935	-0.752763
ITPK1	0.763684	-0.753023
FUBP1	1.03433	-0.757864
HDAC8	1.06829	-0.760253
NUBP1	0.62622	-0.760675
GRB2	0.451917	-0.761155
PAM16;CORO7-PAM16	0.86191	-0.761909
SF3A3	1.10897	-0.764715
BET1;DKFZp781C0425	1.3445	-0.767205
PDGFRB	0.439623	-0.768695
GNB1L	0.862172	-0.770448
OPTN	1.87484	-0.778299
LNP	1.78946	-0.779015
NDUFB10	0.452557	-0.780688
PNPO	1.50696	-0.793177
RAB35	0.887592	-0.80322
PUF60	1.22541	-0.80762
ILF2	0.839792	-0.808398
LRPAP1	0.885928	-0.80892
COL8A1	1.97628	-0.810546
SLC7A5	0.498941	-0.815081
AP2B1	0.553911	-0.820156
TMTC3	1.84273	-0.827427
ACOT9	0.615833	-0.828856
GOSR2	0.622765	-0.828882
NUP54	0.753366	-0.830729
HIST2H3PS2	1.46356	-0.830933
MYCBP	0.65106	-0.832982
NAMPT	0.841947	-0.834003
WAPAL	0.676953	-0.837112
SLC3A2	0.485049	-0.839516
TAF15	0.737664	-0.849327
ATP2C1	1.36878	-0.84994
CNOT3	0.447295	-0.853149
NF1	0.954774	-0.86377
NCAPH	0.52161	-0.879459
SMARCB1	1.22444	-0.881867
RPS6KA4	0.719166	-0.886315
EMC2	0.707313	-0.887677
ABCB7	0.956335	-0.900564
ERLIN2	0.56933	-0.915905
ACTR1B	0.763874	-0.922812
MCTS1	1.12347	-0.923988
TRAPPC3	3.07351	-0.925005
DHX30	0.963397	-0.927612
NECAP2	2.01173	-0.93016
ABCF2	0.957094	-0.934252
ATP6V1B2	0.708175	-0.935537
PPP3CB;PPP3CA	0.672523	-0.944694
ETHE1	3.11457	-0.958357
ANKRD17;ANKHD1	0.94669	-0.965286
TMX1	3.47227	-0.978218
HIST2H2BE;HIST1H2BB;HIST1H2BO;HIST1H2BJ	1.43652	-0.993859
CTGF	0.54063	-0.994492
COL4A2	1.34799	-0.994814
MTA2	0.787141	-0.996139
IFIT3	1.84369	-1.0067
NPC1	0.312116	-1.01399
LGALS1	0.939715	-1.01858
STRN3	0.752363	-1.02678
RAB12	0.886356	-1.02768
TRAP1	0.638374	-1.0316
SSFA2	1.84271	-1.03581
LARP7	1.00595	-1.04316
FAM98A	1.58999	-1.04351
MAPK9;MAPK10	1.12764	-1.04374
MAP1A	1.63439	-1.04651
CISD2	0.822084	-1.04767
CLGN	0.62879	-1.04784
PNKD	2.69981	-1.049
APOL2	0.743165	-1.0534
LEMD3	2.42863	-1.05398
ALDOA	1.20845	-1.057
COX4I1	0.98117	-1.08221
RIF1	2.18811	-1.08764
SYNJ2BP-COX16;SYNJ2BP	2.18684	-1.11081
UBE2M	2.43908	-1.11121
EIF3D	1.0011	-1.12092
TWF1	1.30447	-1.12922
PGK1	0.676571	-1.13515
PBK	1.64435	-1.13563
PITX2	2.78633	-1.15873
UBQLN2	1.70044	-1.16275
SDC1	4.55576	-1.17822
RDH14	1.52575	-1.18405
HK1	1.20864	-1.19208
LAMB1	0.888689	-1.19607
PANK4	1.36074	-1.20203
JAK1	1.60377	-1.20623
GAPVD1	1.49763	-1.20725
RAB11FIP5	1.08021	-1.2104
PNMA2	0.696219	-1.21313
LCMT2	1.10805	-1.22722
C18orf25	3.24659	-1.23849
EPB41L2	1.14968	-1.24981
TK1	0.656375	-1.2526
DDX50	1.39205	-1.28302
NRGN	1.01168	-1.29625
DLST	2.0642	-1.30889
LPCAT3	2.07999	-1.30902
IMPAD1	2.88222	-1.31111
IPO8	4.73049	-1.34043
PAX6	1.45522	-1.35119
AGAP3	2.41699	-1.35929
DNAJC7	1.04116	-1.37921
MTG1	3.45863	-1.42349
UBR4	1.26359	-1.44175
FAM129A	1.23029	-1.44489
MTCL1	2.43839	-1.45713
ALKBH4	1.59471	-1.47331
PDLIM4	0.823151	-1.48831
MAB21L1;MAB21L2	1.26364	-1.50991
NRP1	2.56474	-1.51756
SERPINB2	0.781013	-1.54267
IKBKAP	0.711549	-1.54885
RPS28	0.470326	-1.57897
SAMHD1	0.980374	-1.59362
IFI16	1.85165	-1.60137
NUP153	0.948946	-1.61776
FKBP8	0.822804	-1.61999
SNRPD2	0.96292	-1.62908
FKBP11	1.2487	-1.67368
SMC3	1.48613	-1.68484
DCTPP1	4.4761	-1.71429
GPX4	1.1652	-1.7368
VPS13C	1.53487	-1.7493
RTN1	0.779146	-1.75185
TSN	2.1551	-1.75308
NME1-NME2;NME2;NME1	3.88456	-1.77708
IVNS1ABP	1.31244	-1.77766
TELO2	1.50499	-1.79024
STX4	1.49289	-1.79774
PSIP1	1.21073	-1.80355
HMGCL	1.26653	-1.81733
KHNYN	2.64956	-1.8327
REEP5	4.62183	-1.89859
FAM162A	2.7951	-1.90419
FKBP1A;FKBP12-Exin;FKBP12-Exip2;FKBP1C	0.800561	-1.91379
RAD50	1.75421	-1.93946
MICAL2	3.63072	-1.95243
TPR	1.51273	-1.9899
CD9	6.05301	-2.02549
STAU2	3.29527	-2.06241
COPG2	1.52051	-2.09553
NSUN2	5.35456	-2.15746
SCD	2.1035	-2.17228
EIF6	4.37834	-2.18777
WDR6	3.12524	-2.22491
KPNA4	3.1499	-2.23455
SQSTM1	1.26463	-2.275
NUP35	2.88235	-2.32391
WDR18	2.04564	-2.38106
SLC35B2	3.06093	-2.45154
LIMD1	4.55823	-2.51338
FAM96B	3.39755	-2.5762
VBP1	3.22985	-2.60084
SAR1A	0.774007	-2.67344
DHCR7	1.9051	-2.69592
GCAT	4.48307	-2.76332
TACC1	4.14466	-2.77747
TMED5	2.99909	-2.87642
FGF2	3.86607	-2.98261
TMEM109	1.77671	-3.11681
H2AFV;H2AFZ	1.64617	-3.46329
ARL8B	3.94703	-3.63876
