# Supplementary material for: PAF1C restores transcription after DNA damage independently of promoting histone mark deposition
Source: EMBO Rep. 2026 Apr 8;27(10):2731–48. doi: 10.1038/s44319-026-00761-0 (PMC13219636; doi:10.1038/s44319-026-00761-0)
Supplement: Supplementary file 7 — Source data Fig. 6 [file 44319_2026_761_MOESM7_ESM.zip › Figure 6/6B/Mass spec PAF1C co-IP without vs with UV.xlsx]

## Sheet: Sheet1
Gene names	-Log p-value	Difference (log2)
LEO1	6.16625	14.7479
PAF1	6.66224	13.1246
CTR9	5.67106	12.2266
CDC73	5.10752	11.5498
SNRPA1	5.2524	9.72697
WDR61	6.053	9.38109
POLR2A	4.78875	5.87069
IGHV3-66	3.88961	4.79218
ERCC6	5.64676	4.46209
BLM	1.62387	4.21983
POLR2B	6.64355	3.76618
ERCC8	5.15255	3.75913
POLR2C	3.29573	3.69037
POLR2H	3.64251	2.94523
PYCRL	4.53291	2.89418
DHX57	6.89285	2.60469
POLR2L	3.32424	2.49133
COMT	1.72336	2.37449
POLR2E	4.14333	2.36828
POLR2G	4.26458	2.36482
MIF	1.03301	2.25497
PTGES3	0.978255	2.18038
RAB8B	2.4857	2.11335
HNRNPH3	1.90086	2.10583
RPRD1B	1.9991	2.10315
CYFIP2	3.54655	2.08553
XRN2	1.06549	2.06376
TXNDC12	3.6949	2.04855
RPRD2	4.12425	1.96914
VPS28	5.51332	1.88608
RPF2	3.00753	1.85729
PCMT1	4.30553	1.85236
ACTL6A	1.39136	1.84678
HNRNPR	1.21586	1.75552
MCCC2	1.92391	1.68483
RRP7A	1.705	1.67847
TSG101	4.95125	1.64734
MVB12A	2.05364	1.58984
RPS26;RPS26P11	1.53269	1.56382
U2AF1	1.34657	1.53425
LAMTOR5	1.67876	1.48534
TUBG1;TUBG2	1.27078	1.40211
TMEM167A	1.72779	1.39707
DCTD	2.1785	1.38968
KIAA1524	0.954342	1.38358
CSTF1	1.0536	1.38293
VPS37B	2.12893	1.36772
SRP9	0.626358	1.34057
RPL31	0.383453	1.33925
UEVLD	1.67606	1.32521
CUL4A	1.64458	1.30788
DNMBP	0.429157	1.30629
LMF2	1.53321	1.21797
TNS2	0.811733	1.21415
CBL	0.667724	1.19807
RAP2B	2.02359	1.19409
DDB1	5.1308	1.18668
BIN3	1.04078	1.17946
UBE2L3	0.416755	1.16352
TOR4A	1.43961	1.15712
RBM8A	2.25927	1.14737
PDP1	2.42099	1.1398
GNL3	1.6608	1.13196
POLR2D	1.87754	1.09703
TEAD1;TEAD4;TEAD2	1.54811	1.08658
SEC13	0.911818	1.0846
IKBKG	0.405512	1.079
PARS2	0.668903	1.0699
S100A10	1.08586	1.06904
RWDD2B	0.741865	1.0674
CARM1	0.497712	1.06454
PLAT	1.33008	1.05986
YTHDC1	0.651329	1.05423
TRIM22	1.58654	1.0471
WDR77	0.756233	1.03388
ALDH2	0.178087	1.0194
EMC3	1.33842	1.01212
SAFB2	0.818321	0.994678
C14orf166	2.27396	0.985513
SRR	0.467325	0.985359
ZWILCH	1.34592	0.98193
PRKAR1A	0.460508	0.97525
EXOC5	0.501258	0.9741
MAPK9;MAPK10	0.823464	0.97407
PLXNB2	0.836939	0.966767
NOL6	0.715761	0.966664
ZC3H7B	0.549732	0.965952
ABCF2	0.839597	0.965433
PDS5B	0.747163	0.964694
RPL18A	1.22956	0.952961
MICU2	0.986482	0.948521
TCEB2	0.477638	0.948326
NONO	0.482656	0.946866
NCDN	0.526302	0.938341
SF3B6	1.17605	0.935015
CDKN2AIP	0.715947	0.934953
FECH	1.01997	0.931849
CBS	0.823017	0.929653
ATG7	1.38103	0.927449
LONP1	1.17728	0.921681
NCKIPSD	2.78154	0.920393
UBE3A	0.744579	0.913505
RPS17	2.34923	0.912341
PKP2	1.59005	0.907008
EXOC2	0.81691	0.904565
LSM14A	0.473277	0.89375
TOMM70A	1.14623	0.891208
OGT	1.31145	0.886929
CDH2	0.501136	0.881079
KIF1B	1.22319	0.871322
HN1L	0.973859	0.868105
HCFC1	0.53741	0.865519
BAG4	1.04522	0.864313
WDR11	1.51121	0.863345
SNW1	0.696525	0.860862
SPRYD7	0.547343	0.856491
KCTD6	2.41811	0.853302
CNN2	1.90821	0.85206
SRBD1	1.21774	0.850952
KIAA1671	0.541308	0.848268
VAC14	1.0712	0.846378
TUBGCP3	1.04664	0.844377
MYCBP	1.3076	0.837781
HSBP1	1.68226	0.837309
GLYR1	3.06215	0.830688
PRRC1	0.9054	0.823555
CNOT7	1.30324	0.820423
PI4K2A	0.550344	0.819495
PIP4K2B	0.595152	0.815559
MTPAP	0.572423	0.806461
DSTN	1.42708	0.802836
RRAS2	0.65428	0.799815
NFIC	0.44601	0.799503
PURB	0.497817	0.796656
SPECC1	0.729432	0.795171
BANF1	1.03124	0.788272
ZNF618	1.04225	0.788074
CTGF	0.536905	0.786023
RPS3A	2.85451	0.784065
ELMO2	1.24425	0.781532
FHL2	2.92399	0.775438
MICU1	1.1728	0.773619
EGFR	0.464704	0.773344
ZC3HC1	0.81341	0.770932
NACC1	0.547501	0.767155
ATE1	1.29123	0.766169
CLTA	0.432054	0.764177
NAP1L1	1.47222	0.762529
HDAC1	0.805	0.760982
BIRC6	1.95099	0.759018
TXNDC5	1.61574	0.756868
SNX5	0.454202	0.752069
EXOSC6	3.18411	0.751681
MPDU1	1.97231	0.748476
SMURF2	0.365984	0.741325
NOL3	0.771671	0.740177
SSR3	0.529385	0.736741
OSBPL8	0.815529	0.73511
UBASH3B	0.55351	0.73396
TAF15	0.525519	0.731145
LMAN2	1.41958	0.72795
ARAF	0.531532	0.726874
LRRC16A	0.730551	0.723951
RTCA	0.88605	0.72373
LRRC40	0.7716	0.721123
FRYL	0.470926	0.719738
UBLCP1	0.745554	0.718374
C11orf58;SMAP	0.416602	0.712825
YWHAH	0.522553	0.712078
CHD4	0.567627	0.709488
CAMK2G	1.7336	0.70154
MYH10	2.94131	0.69985
APOBEC3C	1.97102	0.697547
TRMT1L	0.564637	0.69552
YTHDF2	0.892971	0.69353
RPL24	0.872605	0.69117
GRWD1	3.05072	0.685722
ALDH1B1	0.67099	0.685559
SQSTM1	0.344117	0.684731
BID	1.05251	0.683165
GSK3B	1.32676	0.677741
UBAP2	0.900872	0.676933
GSTM2	0.297842	0.67664
RFC2	0.678237	0.675898
LYPLA2	0.870487	0.67481
WAPAL	0.513844	0.673172
TRIO	1.91805	0.66959
RDH11	0.230061	0.667904
MYL9;MYL12A	0.359711	0.667189
COPS5	0.71325	0.665899
TOP2B	1.96426	0.66537
JAGN1	0.368341	0.665335
DDX47	1.42798	0.663459
BAZ1B	2.73242	0.663374
LBH	0.50091	0.65974
GAK	0.472512	0.657045
TRIP6	1.49019	0.656538
RBM25	0.498787	0.655374
CHMP1A	0.885086	0.652634
ASNA1	1.87283	0.651362
ATP2B1	0.545515	0.650498
SMARCB1	0.614534	0.649966
TRA2B	0.761435	0.647389
RPL14	0.540898	0.644055
PTK7	0.299594	0.642028
MAP1S	0.576167	0.641387
SEC61G	1.46677	0.640446
LUC7L3	2.53127	0.624371
RASA1	2.6255	0.624096
RPS5	1.26477	0.623823
UTRN	0.310651	0.623209
MFF	0.875647	0.623175
HLA-B	1.03204	0.622161
PSMG1	0.73794	0.620773
HAT1	1.1335	0.618792
HABP4	0.787266	0.617057
PICALM	2.15967	0.606226
SYMPK	0.442414	0.600085
MAP2K4	2.93968	0.595489
PDIA6	1.53902	0.594213
HNRNPF	1.75094	0.594167
IRF2BPL	0.741676	0.589865
CSK	1.54523	0.587368
KHDRBS1	1.45857	0.583713
SH3BP4	0.826341	0.583146
SYNPO	0.317261	0.582167
PMPCB	0.46112	0.581375
EPS15	0.507187	0.580005
ADAR	1.32644	0.577389
TRIM32	0.510981	0.576645
GIGYF2	1.40651	0.575761
FAF2	0.298835	0.575012
CSRP1	1.09057	0.574896
IQGAP3	0.701218	0.568054
RPL19	0.792229	0.567894
BCAT1	1.12397	0.566002
SPATS2L	0.612059	0.562827
SH3GL1	1.35583	0.56069
PPP2R2A	1.79976	0.559859
TM9SF2	0.284488	0.554913
MCM3	1.33565	0.554501
PSMD14	0.795422	0.554451
LANCL1	0.747735	0.550727
RPL35A	0.953715	0.54829
TM9SF4	0.471256	0.547007
NCAPH	0.298394	0.542776
GALK1	0.274139	0.542368
TMED2	0.761746	0.542238
VAMP5	0.505672	0.541549
SLC30A7	0.328402	0.540074
RAB1B;RAB1C	0.937463	0.537924
FMNL3;FMNL2	1.25787	0.535746
GID8	0.423522	0.534274
HIST1H3A;HIST2H3A;HIST3H3;H3F3B;H3F3A;H3F3C	0.861112	0.533981
VPS37A	1.30222	0.530598
CORO1C	1.22714	0.525686
TUBB3	0.905711	0.525296
TRIM5	0.822186	0.522255
ARFGAP3	0.323426	0.519794
DUT	1.46258	0.518016
FARSA	1.62764	0.514877
MPG	0.892068	0.513212
RPL9	0.399098	0.51211
CSRP2	1.61822	0.511386
SURF4	0.391873	0.510816
AIMP1	0.258878	0.510524
SMCHD1	0.233527	0.509944
HIST1H1C	1.9617	0.507138
ITGA7	0.253816	0.504895
RPS6	0.848261	0.504426
SH3GLB1	0.22196	0.503662
SMTN	0.327232	0.501598
GSR	1.30306	0.500335
NUP85	0.406846	0.499146
PTRH2	1.38273	0.49826
TAGLN2	1.16964	0.498091
NCAPG	1.22366	0.495364
CD99	0.624491	0.493085
NUP133	0.839147	0.491488
PELO	0.512543	0.49038
HIST1H2AJ;HIST1H2AH;HIST1H2AG;H2AFJ;HIST1H2AD	0.675613	0.489954
GEMIN5	0.418819	0.488143
WASF2	0.236459	0.485548
CRKL	1.25497	0.485273
SEC11A	1.65963	0.484682
ATG4B	0.904624	0.484293
SLFN5	0.332061	0.481846
HSDL2	1.50706	0.481257
GTPBP1	0.775638	0.480082
ARL6IP5	0.990799	0.478912
MOGS	2.53532	0.47771
XRN1	0.645984	0.477548
NUBP2	0.930072	0.47721
EHD2	1.0777	0.475214
SLC25A3	1.86361	0.474681
CAPNS1	2.30724	0.471543
TUBB4B	1.4147	0.471437
RTN4	1.21042	0.469448
NEDD4L	0.543091	0.469053
BCL2L13	0.608047	0.467044
GALNT2	1.27512	0.466825
FTO	0.884389	0.465346
THNSL1	0.592506	0.464905
RETSAT	0.431429	0.463449
RCN2	2.11113	0.463405
MAGOHB;MAGOH	0.713672	0.462183
KIAA0196	0.32633	0.457778
PRPS1;PRPS1L1;PRPS2	0.841294	0.454601
PFKL	2.59694	0.453829
CD81	0.696213	0.453367
MCM5	1.13226	0.452539
PARK7	0.899262	0.451171
PPP1CB	0.419899	0.448308
KHSRP	1.28825	0.448138
ITPA	0.356131	0.445984
SBF1	1.13751	0.445017
GPX8	0.217578	0.443679
TNS3	1.07659	0.438113
LPIN1	0.384916	0.436765
HLA-A	1.10678	0.433846
DOCK7	0.85905	0.433533
NUDT4	0.444378	0.433347
TRIP12	0.767782	0.430373
LPP	0.648299	0.427662
CDC42BPA	0.280267	0.427647
AMPD2	0.719204	0.426957
ZNF771	0.445652	0.42506
SPC25	0.447721	0.424308
TUBB6	1.78585	0.423557
LIMA1	0.883648	0.422668
PIGS	0.807872	0.422466
HNRNPL	1.54746	0.418433
AFAP1	0.69627	0.41787
EFTUD1	2.14295	0.414578
EIF4EBP2	0.786195	0.412743
TBL2	0.215162	0.411537
AKAP2	0.246013	0.411408
POLDIP3	0.329103	0.410913
SMARCC2	1.0802	0.410618
PLEKHA2	0.703126	0.410235
ACTC1;ACTA1;ACTA2;ACTG2	0.885632	0.407308
SEC61B	1.39721	0.405256
DPYSL3	0.832194	0.405115
ARMC9	0.51586	0.404142
SRPK1	0.133842	0.403972
OCIAD1	1.30108	0.403949
POLG	0.14145	0.40202
VASP	0.236178	0.401761
EPPK1	0.0502887	0.40117
RPS2	0.721357	0.399793
MMP2	1.14181	0.399403
BTF3	1.13963	0.397765
SMARCE1	0.458469	0.397676
CD97	1.14716	0.397514
SNRPD2	0.168798	0.394315
MYLK	1.22345	0.394051
XPOT	0.803339	0.391045
HDAC2	1.48936	0.387795
CTAGE5;MIA2;CTAGE1	0.220928	0.386425
TRA2A	0.359844	0.384945
SMAP1	0.857311	0.384541
PXN	1.02297	0.383756
PHLDB1	1.71372	0.383233
RPL36A;RPL36A-HNRNPH2	0.395564	0.382512
NSDHL	2.22381	0.381749
THRAP3	0.571522	0.381084
TBCB	0.231348	0.378663
CAMK2D	0.895518	0.378202
PGM3	1.72153	0.377407
CBX3	1.38403	0.376847
SF3B3	1.95199	0.376214
PFKP	0.868303	0.375814
CD2AP	0.828884	0.375436
TMED10	1.55636	0.375142
IGF2BP3	0.692078	0.373829
FXR2	0.880273	0.370129
TTC37	1.80616	0.370061
NEK9	0.640871	0.367491
STIM1	0.711846	0.367013
NCAPD2	0.637008	0.365863
SCCPDH	0.718498	0.363564
RPLP0;RPLP0P6	0.684987	0.363301
LACTB	0.598971	0.361821
DDX5	1.45653	0.360929
HNRNPLL;HNRPLL	0.72773	0.359758
NRD1	1.44023	0.357767
HDAC6	0.993519	0.357609
AHR	0.767475	0.357168
CPNE7	0.718968	0.356665
DDX17	0.981374	0.356438
RPL23	0.510876	0.356383
DNAAF5	0.819293	0.356029
TBC1D4	0.823899	0.353274
MPP1	1.26273	0.353155
ATP2C1	0.201931	0.350538
NT5DC2	0.916384	0.350195
ACBD3	0.206359	0.349999
SEC23IP	0.640218	0.348851
MMS19	1.55132	0.348176
DNAJA3	0.653759	0.347852
SUMO1	0.393887	0.34781
SKP1	0.754532	0.347537
SLC25A1	0.260366	0.346914
MRPS27	0.424353	0.346435
PRKRA	0.87369	0.345919
MAB21L1;MAB21L2	0.404353	0.345417
PEF1	1.19186	0.345318
CEP170	0.484918	0.344375
MRPS22	0.208006	0.343694
RPS23	0.341809	0.343283
DDX3X;DDX3Y	2.64087	0.342754
ASPSCR1	0.258627	0.342649
GSTM3	0.5643	0.342103
ATP5H	0.829933	0.341403
RNF214	0.730911	0.340064
SH3KBP1	0.601569	0.339478
CAPZA1	1.05426	0.339094
KIF22	0.308492	0.339056
PAICS	1.43152	0.338196
TRIOBP	0.531917	0.336628
RNPEP	1.74006	0.33624
RPL32	0.248128	0.336078
ERGIC1	0.436219	0.335453
YTHDF1;YTHDF3	1.41747	0.335093
CTNND1	2.53773	0.333192
PPP1CA	1.24886	0.330877
CERS2	0.106884	0.33002
DBN1	0.59196	0.329596
BAX	1.00088	0.328369
GALNT7	0.373452	0.327107
MAGED2	0.403704	0.327069
RPL15	0.383674	0.326928
RIPK1	0.428605	0.326896
FKBP8	0.609243	0.326187
CAD	0.950631	0.325069
FN1	0.569574	0.325021
MYO10	0.720985	0.32474
RPL4	0.345749	0.324116
RPS27	0.730626	0.322992
NUDT16L1	0.892331	0.32291
FAM120B	0.573509	0.322424
ERLIN2	0.19603	0.322411
ERH	0.316961	0.322004
ERAP1	1.45001	0.321651
ARL3	0.489202	0.320566
RPL3	0.543869	0.319915
RPL28	0.385982	0.319563
GSPT1;GSPT2	0.441369	0.319455
MYD88	0.565871	0.318489
COPE	2.45065	0.317928
PPA1	0.919283	0.314943
KRT18	0.743277	0.31388
HSPA14	0.20176	0.31349
STAT3	1.85591	0.312977
STAU1	0.585322	0.311042
PLS3	2.42552	0.31077
ACLY	2.58402	0.309671
CDK2	0.777805	0.309459
TRAP1	0.349355	0.30686
IDH3B	0.42706	0.305819
ITGA5	0.351918	0.303761
CARS	0.757068	0.303635
PTGES2	0.120707	0.303542
GFPT1	0.665193	0.303438
FGD4	0.199286	0.302465
RIPK2	0.803526	0.301652
HERC4	0.746819	0.300846
38412	0.220129	0.300656
AP3D1	0.124853	0.300542
HNRNPUL2-BSCL2;HNRNPUL2	0.947009	0.300402
KIF2A	0.214431	0.299994
CCDC47	0.892097	0.298227
PRRC2C	0.862212	0.296965
AGPS	0.813131	0.296049
OGFR	0.515561	0.292861
TIMM44	0.895031	0.291393
STAT2	0.852097	0.291166
SEC23A	1.28229	0.290823
SERPINH1	0.82145	0.29068
LIMCH1	0.480186	0.290152
MYL12A;MYL12B	0.602668	0.28949
MTHFD1L	0.464454	0.288682
NDUFS3	0.141753	0.288015
ARL1	1.14114	0.287934
ANLN	0.499516	0.287506
CYFIP1	1.75007	0.287316
DNAJB11	0.357956	0.286847
RRAS	0.495926	0.286796
TMPO	0.815651	0.284885
RPL30	0.84516	0.284215
UGGT1	0.943464	0.284013
PARP1	0.319829	0.282132
NOP58	1.22128	0.281993
USP9X	1.00499	0.281609
PPP6R1	0.360826	0.280596
MRE11A	0.426323	0.279426
KPNA2	0.507642	0.275955
PAX6	0.220459	0.275908
PTK2	0.547282	0.275678
KIF2C	0.283094	0.275237
CSNK1D	0.608651	0.274896
HEATR1	0.160402	0.274247
SRP54	0.721606	0.273418
RFTN1	0.515085	0.27337
ALDH18A1	0.458743	0.272366
TMX3	0.580234	0.271976
PSMC3	0.996443	0.271864
XRCC6	0.502498	0.269971
LLGL1	0.154307	0.269694
HNRNPH1	0.9048	0.268955
DDX24	0.311772	0.268858
NFIX	0.18857	0.268742
GNB1;GNB2;GNB3	0.937023	0.268717
UPP1	1.09312	0.268359
ITGAV	0.353131	0.268176
NCKAP1	1.58348	0.266249
RRP12	0.578353	0.265532
PPDPF	0.217367	0.264731
SRSF7	0.395184	0.26325
NEDD1	0.685019	0.263208
ARFGAP1	0.28944	0.26266
TUBB	1.00262	0.262403
EIF4E	1.53286	0.262081
NR3C1	0.141002	0.262025
PGAM5	0.105714	0.261911
TPM3	0.386311	0.261365
AP3M1	0.345182	0.259439
CALU	0.64753	0.258781
SLC27A1	0.152751	0.258012
RAB23	0.151271	0.257662
ANKRD17;ANKHD1	0.389071	0.257029
PLOD2	0.57788	0.256194
TCP1	1.16901	0.256145
GPD2	0.542303	0.254186
RECQL	0.869861	0.252609
PTPN12	0.610008	0.252389
SF3B2	1.3496	0.251015
GOLGA2	1.07461	0.251015
ECE1	0.327924	0.250196
IGFBP7	0.540082	0.249985
FAM120A	0.680587	0.249895
NUP155	0.632601	0.249592
RNPS1	0.170358	0.249504
RAB3B	0.111885	0.249406
SMNDC1	0.605144	0.249279
SF3B1	0.720368	0.24864
CALD1	0.301054	0.2484
RAB1A	0.732552	0.248141
TGM2	0.402903	0.248028
CD151	0.217014	0.246016
TMEM33	0.25239	0.245903
OLA1	1.0796	0.245775
GBA	0.5381	0.244251
CTTN	0.562423	0.244157
CDC42EP3	0.152001	0.243903
PCYT1A	0.760923	0.243502
PNN	0.305272	0.242126
ATP5J2-PTCD1;ATP5J2	0.219851	0.242007
MAP4	0.495992	0.24095
FAM49B	1.32684	0.240686
LIN7C;LIN7A	0.121663	0.23858
DCBLD2	0.224489	0.236759
LRRC59	0.589643	0.236429
MPDZ	0.786212	0.236253
IPO9	0.521466	0.236196
DPYSL2	0.477142	0.235488
CNN3	0.407465	0.234906
UFL1	0.334803	0.234439
RPL27A	0.257023	0.233981
PML	0.507067	0.231064
ADD1	0.580181	0.230544
C16orf13	0.708425	0.230456
FAM21A;FAM21C	0.779962	0.229807
CCT2	0.668145	0.229561
ACACA	0.781573	0.228681
HSPBP1	0.119275	0.228222
SART1	0.375887	0.22681
DST	0.354749	0.225724
HIST1H4A	0.266135	0.225102
PUF60	0.110536	0.224083
PPP1R12A	0.273591	0.222467
HSPA8	2.18872	0.222328
UBA6	0.918065	0.221467
RAB13	0.482602	0.220436
M6PR	0.327937	0.219905
HSD17B10	0.376566	0.218223
PALLD	0.33165	0.217945
DNAJC10	0.482567	0.217724
CCS	0.274108	0.216848
GALE	0.614779	0.215877
ECI2	0.381764	0.214639
ITPR3	0.59742	0.21444
RPL13	0.26595	0.214204
DOK1	0.567109	0.214012
GPX1	0.312955	0.213292
VAMP3	0.607573	0.213135
STT3A	0.364908	0.213075
TBC1D2	0.60499	0.212763
ASPH	0.264476	0.21258
ACSL4	0.423987	0.212085
HPRT1	0.589581	0.211729
EMC1	0.314264	0.211677
SEC16A	0.233109	0.211585
NTPCR	0.502864	0.211431
NAA10	0.408631	0.21129
STK39	0.24522	0.211045
FAM129B	0.455354	0.210146
TRAM2	0.522252	0.210109
SPATS2	0.416346	0.20919
BAG5	0.318011	0.208967
GLG1	0.627094	0.208779
C19orf43	0.394536	0.208426
RPL21	0.191131	0.206481
ARHGAP29	0.359575	0.205863
SPTLC1	0.378434	0.205743
RPL13A;RPL13a	0.263139	0.204681
TFRC	0.196369	0.204535
STEAP3	0.200828	0.204453
GGA2	0.769979	0.204153
PYGB	0.74278	0.202702
ACTR1A	0.771215	0.202572
HECTD1	1.34536	0.20182
ZMPSTE24	0.5184	0.201432
ERO1L	0.313014	0.201033
RB1	0.193933	0.20088
LARP1	0.471826	0.200367
RPL17;RPL17-C18orf32	0.15807	0.199664
FARSB	0.562294	0.199422
SEC23B	1.20944	0.196449
DNAJA2	1.02477	0.196355
RASA3	0.224243	0.195834
USP24	0.327012	0.19566
PARP4	0.332645	0.195595
SEC63	0.535483	0.195544
MAP2	0.140757	0.195066
RPL7A	0.165623	0.194131
TARDBP	1.03314	0.193571
CCT5	0.603593	0.193078
TNKS1BP1	0.729302	0.192719
ABI1	1.28191	0.192439
SSR1	0.153732	0.190881
ACIN1	0.15814	0.190519
NFU1	0.224171	0.190466
RPL29	0.283745	0.190394
PRPF31	0.266672	0.190203
LPCAT2	0.329156	0.189846
AP1B1	0.197366	0.189659
BUB3	0.551227	0.188734
ATXN2L	0.461208	0.18858
TRIM28	1.5578	0.18852
DECR2	0.262363	0.188049
RBPJ	0.453693	0.187854
EBP	0.254181	0.187285
NOP56	0.349778	0.186755
ATP13A1	0.269873	0.186359
RPN2	0.313546	0.186185
THYN1	0.261689	0.185513
SVIL	0.437135	0.184958
IPO4	0.414499	0.183061
CTPS1	0.297838	0.182753
RBBP4	0.735353	0.182402
SEC22B	0.320465	0.181704
EEF1A1;EEF1A1P5;EEF1A2	1.24009	0.181344
SERBP1	0.606635	0.180191
ATP1B3	0.242412	0.179917
EIF4EBP1	0.253122	0.179241
DHX15	0.955867	0.179092
NHLRC2	0.825158	0.179033
SPCS2	0.206563	0.17863
STT3B	0.341581	0.178285
SRPRB	0.386004	0.178236
PDLIM5	0.703778	0.177199
CAST	0.80219	0.176714
FAR1	0.142425	0.175822
ACAD9	0.222145	0.174652
CLPTM1L	0.359829	0.173926
SEC24B	0.332887	0.173457
GLMN	0.5437	0.172647
RPL10	0.256631	0.172533
FXR1	0.254725	0.170901
RPLP2	0.162225	0.170154
NDUFV2	0.197806	0.169927
YWHAG	0.342869	0.169271
TMPO	0.402414	0.169228
ANXA2;ANXA2P2	0.629487	0.168986
LRRC47	0.515994	0.167456
RPL8	0.266159	0.165594
ARHGAP22	0.26481	0.165376
LANCL2	0.398416	0.163627
TBC1D15	0.409033	0.163578
SHC1	0.202968	0.16326
GCLM	0.310954	0.162805
SF3A1	0.170999	0.161626
OPA1	0.286228	0.160724
SOAT1	0.11577	0.159817
AHNAK2	0.137531	0.159046
AKAP12	0.076959	0.158965
XPO7	0.25668	0.15869
FASN	0.711609	0.158533
SAP18	0.157456	0.158315
PROCR	0.116953	0.157941
HNRNPA3	0.587169	0.157835
BAG3	0.899303	0.157678
UCHL5	1.07917	0.157218
LMO7	0.415727	0.156451
ACSL3	0.23535	0.156097
MPP6	0.569552	0.154626
ABCD3	0.108402	0.154542
CYB5R3	0.449402	0.154482
KPNB1	0.306465	0.153896
RPL12	0.0786382	0.153459
TMOD3	0.175552	0.153304
NNT	0.198382	0.153218
CISD2	0.0985579	0.153024
NUP93	0.252284	0.15276
TIMM50	0.315211	0.152737
TRAM1	0.468033	0.15248
FUBP3	0.692065	0.152067
SRSF10	0.196519	0.151892
PDS5A	0.248131	0.151885
CAPZA2	0.239792	0.151468
CUL4B	0.719045	0.150448
ACTN1	0.383098	0.149926
SNRPN;SNRPB	0.0500414	0.14967
RPS19	0.153044	0.149389
SLC9A3R2	0.260793	0.149301
IPO5	0.376799	0.149239
PLD3	0.245389	0.148759
MATR3	0.484289	0.148581
PPA2	0.311177	0.147799
SMARCA5	0.573935	0.147639
PTPN11	0.52509	0.146121
PKD2	0.168198	0.145267
PFDN2	0.443463	0.14482
GNA13	0.317294	0.144732
SCAMP3	0.241597	0.144361
ABCF1	0.573018	0.142869
MSH2	0.149556	0.14219
GMDS	0.247667	0.142148
CPOX	0.294547	0.141327
BCLAF1	0.171754	0.140061
MYBBP1A	0.327189	0.1372
RPL18	0.123081	0.137154
NDUFS1	0.0750786	0.137066
RBMX	0.116987	0.136433
PFN2	0.172645	0.136004
LRP1	0.285482	0.136003
DDOST	0.287191	0.135926
ITGB5	0.153896	0.135907
PBXIP1	0.198119	0.13558
ATAD3A;ATAD3B	0.24879	0.135272
MTAP	0.325179	0.134563
H2AFY	0.110154	0.134461
RAN	0.273278	0.134025
CTBP2	0.296067	0.132126
CSPG4	0.11886	0.130663
PFDN5	0.326068	0.129927
HSD17B11	0.206979	0.12902
HM13	0.148478	0.128933
SLC25A6	0.178459	0.128737
AKAP8	0.155954	0.127756
DBNL	0.516457	0.127599
ACYP2	0.342702	0.127264
MKI67	0.238246	0.127182
TCEB1	0.123755	0.126635
RHOG	0.359324	0.125192
ESYT1	0.202065	0.125189
CHCHD3	0.138656	0.125066
CHP1	0.193178	0.124444
WDFY1	0.228321	0.12404
HUWE1	0.271308	0.122902
ABHD12	0.342699	0.122012
PAWR	0.340766	0.121752
LARS	0.366229	0.121594
RPL10A	0.147465	0.119833
CUL5	0.182606	0.119668
EMC4	0.612237	0.119609
FLOT2	0.0533802	0.119574
RAB5C	0.241854	0.119562
IQGAP1	0.693501	0.114804
RPS18	0.111452	0.114777
HADHA	0.252113	0.114668
ATG3	0.622835	0.114284
GART	0.638452	0.114275
RUVBL1	0.663014	0.114236
ACADVL	0.736988	0.113273
RPL5	0.101251	0.110779
PON2	0.104367	0.109996
IGF2R	0.157868	0.109953
SLK	0.136234	0.108973
HSPD1	0.233978	0.108949
STOML2	0.199262	0.108639
ECM29;KIAA0368	0.200584	0.108593
GMPS	0.199102	0.108326
PSME2	0.185476	0.10832
CNOT3	0.154478	0.108047
MYOF	0.151741	0.107839
RPL11	0.144929	0.107032
ADSS	0.155549	0.106958
HNRNPM	0.713358	0.106509
HIST1H2BN;HIST1H2BL;HIST1H2BM;HIST1H2BH;HIST2H2BF;HIST1H2BC;HIST1H2BD;HIST1H2BK;H2BFS	0.101974	0.105705
G6PD	0.389265	0.1056
DCTN2	0.948339	0.104187
RCC2	0.275848	0.103594
DYSF	0.118132	0.103313
WFS1	0.191877	0.102567
TMX2	0.0575682	0.100726
GOSR2	0.054203	0.0997095
ELAVL1	0.270992	0.0987868
PTBP1	0.805264	0.0983219
RPL26;RPL26L1	0.0877659	0.0980029
PROSC	0.112844	0.0977998
SEC24C	0.461482	0.0956025
SDHA	0.174116	0.0949121
PFKM	0.265044	0.093821
PPP3CB;PPP3CA	0.0640034	0.0938034
RALA	0.179158	0.0931206
RPS14	0.103148	0.0930147
PVR	0.260845	0.0918112
ITGA3	0.107388	0.0916982
RBM39	0.447211	0.0916409
MCMBP	0.147235	0.0900841
NOMO3;NOMO2;NOMO1	0.298032	0.0894694
PPP2CA	0.174099	0.0894437
ESYT2	0.211368	0.0885735
DPM1	0.168638	0.0878544
MVD	0.148934	0.0873194
JAK1	0.113236	0.0871034
PPM1G	0.107468	0.0855651
NPM1	0.562639	0.0853858
CBR1	0.114947	0.0851235
CUL3	0.278772	0.0844178
KLC1	0.163507	0.0831017
C1orf174	0.0375895	0.0830388
ADI1	0.117779	0.0828385
LUZP1	0.0963433	0.0820627
INPPL1	0.114231	0.0818648
CDS2	0.0325503	0.0817657
MSH6	0.102964	0.0806737
FNDC3B	0.100227	0.0805774
SSR4	0.176481	0.0799818
LBR	0.0779166	0.0799122
EIF2B2	0.579432	0.0795159
ATL3	0.158672	0.0782628
RANBP3	0.118128	0.0768304
SLC16A3	0.0769814	0.076335
PBDC1	0.117484	0.075891
ARL2;ARL2-SNX15	0.155695	0.0749764
SF1	0.187558	0.0747628
PPP3R1	0.0603613	0.0742879
UHRF2	0.110036	0.0740738
APMAP	0.103697	0.0718665
PSMD1	0.183412	0.0710397
CAPZB	0.122816	0.0688052
TMEM43	0.350444	0.0676045
NUMA1	0.17989	0.0669503
TMTC3	0.0768013	0.0666661
TMED9	0.24648	0.0659084
SRP14	0.019668	0.0652905
PSMC6	0.190491	0.0628729
STAT6	0.183481	0.0619249
CTSD	0.128736	0.0619102
AAMP	0.0623303	0.0612206
LRRFIP1	0.0667331	0.0602012
ACTR3	0.0575969	0.0595832
POP1	0.197916	0.0589356
GBF1	0.10002	0.0588751
NUDC	0.105055	0.0588589
PPP6C	0.0219865	0.0585756
HSPH1	0.195208	0.0584874
DFNA5	0.0939809	0.0579333
RFC3	0.0828654	0.0577235
CTPS2	0.0709994	0.0574822
USP5	0.194951	0.0573893
CAPRIN1	0.0475954	0.0570731
SNX6	0.182989	0.0557289
MYO1C	0.176906	0.0553317
DDX1	0.0881483	0.0548935
RANBP1	0.177641	0.0547757
PSME3	0.213532	0.0534577
RRM1	0.134052	0.0532908
RAI14	0.0784537	0.053091
USP10	0.0579414	0.0513172
IPO7	0.0971957	0.0507412
SRP68	0.0869115	0.0507345
CROCC	0.0761024	0.0502405
PFAS	0.0310146	0.0490642
MAP1B	0.0505523	0.047472
RPS20	0.0476985	0.0472274
TSN	0.116411	0.0471892
UBQLN1	0.146503	0.0465837
CLASP1	0.0655022	0.0463023
LAMC1	0.0673631	0.0462961
SLC27A4	0.0317594	0.0462317
ATP1A1	0.0695084	0.0456777
SNX9	0.137371	0.0450912
PPP2R1A	0.223244	0.0429173
TUFM	0.100763	0.0425715
COASY	0.115149	0.0422568
EPHA2	0.0560998	0.0420575
HSPA9	0.102806	0.0420232
C15orf52	0.0715522	0.0415187
TUBB2A;TUBB2B	0.0626095	0.0405717
ABCC1	0.0542341	0.0393152
FBN1	0.0540345	0.0388923
ADRM1	0.0560642	0.0388079
ETHE1	0.083595	0.0380754
SLC2A1	0.0419653	0.0378456
PLCB3	0.0763622	0.0372844
SFRP1	0.0269451	0.0369048
SNAP23	0.0388823	0.036643
HNRNPK	0.167562	0.0346303
APOL2	0.0199885	0.0345292
PLAA	0.15916	0.0344229
RPS21	0.0473719	0.0340009
SCRIB	0.0421943	0.0332656
SLC1A5	0.0345048	0.0328188
SLC12A4	0.0176273	0.0325813
40787	0.032761	0.0314941
PTRF	0.0487361	0.0311885
RPS9	0.0347129	0.0306706
HP1BP3	0.0775925	0.0301242
GBE1	0.0364641	0.0288973
PRMT1	0.0577729	0.0287361
HDGF	0.0429259	0.0282526
RPS10;RPS10-NUDT3	0.0262191	0.0282269
TCF25	0.0276286	0.0271878
AURKA	0.0180924	0.024509
RAB18	0.0611614	0.0239525
CTNNB1	0.0232256	0.0237036
KDELR1;KDELR2	0.00649968	0.0221438
PFN2	0.0261233	0.0218863
SPC24	0.0402244	0.0210061
RSL1D1	0.0476399	0.0204897
YBX1	0.0664488	0.0186357
EFHD2	0.0317518	0.0182452
AIP	0.0281427	0.0180097
RPL27	0.0147009	0.017982
ALDH3A2	0.0332945	0.0179343
CNP	0.0608806	0.0171742
EMC2	0.008315	0.016777
CKAP5	0.0543207	0.0167637
GLOD4	0.0289557	0.0167332
BOLA2	0.0188864	0.0164247
HSD17B12	0.0258119	0.016264
SORT1	0.0343099	0.0152812
SRRM2	0.0630727	0.0151987
PTPN23	0.0161406	0.0132732
TXNL1	0.0305323	0.0132256
MSRB3	0.00906111	0.00940466
RCN1	0.00913668	0.00770092
MAP7D1	0.0104608	0.00657463
EIF2AK2	0.00697345	0.00562668
RAB34	0.00550761	0.0050168
CFL1	0.0160915	0.00426245
HCCS	0.00743796	0.00401735
TCEAL3;TCEAL6	0.00335546	0.00356865
ATP5F1	0.00457993	0.0023818
PSMC1	0.0056557	0.00192118
RPL23A	0.00184743	0.0018959
VPS13C	0.000469228	0.00147009
CYB5B	0.00178982	0.00142097
RPS4X;RPS4Y1;RPS4Y2	0.000269004	-0.00024271
TGOLN2	0.000331771	-0.000249863
PSMD6	0.00125528	-0.000499725
HMOX2	0.00150605	-0.000611782
CTNNA1	0.00313545	-0.000995636
FAS	0.00127556	-0.00143576
ALCAM	0.00146598	-0.00201082
BBX	0.000902368	-0.00210905
MAT2B	0.00730029	-0.00275135
RPS16	0.00286423	-0.00276232
EEF1B2	0.0052669	-0.00347424
PSME1	0.022546	-0.00406599
SPCS3	0.00633358	-0.00446701
OPTN	0.00337171	-0.00446892
NAGK	0.00282403	-0.00451326
DAK;TKFC	0.00277412	-0.00463438
RHOT2	0.0204626	-0.00505638
EMC7	0.0182743	-0.00608158
SLC3A2	0.0144015	-0.00809145
PCBP1	0.0128424	-0.00845432
MARCKS	0.0105558	-0.00871706
SPTBN1	0.021727	-0.00920486
SNX1	0.0243831	-0.0123701
RPS13	0.0100842	-0.0125399
PRPF8	0.0383844	-0.0133171
GPHN	0.0117512	-0.0134363
PCBP2	0.0285578	-0.0137124
SLC39A7	0.0224679	-0.014657
CCAR2	0.0310449	-0.0149202
TRIM56	0.0167192	-0.01512
MAP4K4	0.0492668	-0.0164313
RTFDC1	0.0281521	-0.0183935
CSE1L	0.0358678	-0.0188575
NCEH1	0.0355548	-0.0193477
MAGED1	0.0169648	-0.0198255
PDIA3	0.0154362	-0.0198731
BCAP29	0.034747	-0.0206876
PAPSS2	0.0306729	-0.0207782
ARF4	0.0609354	-0.0208797
RAP1B	0.0292034	-0.0208893
MIA3	0.0321208	-0.0230393
TUBA1B	0.0871929	-0.0231333
RPS8	0.0332036	-0.0232472
TM9SF3	0.0388501	-0.0248156
FLII	0.0591473	-0.0248561
PRKAR2A	0.112027	-0.0252409
DNAJC9	0.0422658	-0.0257764
BET1;DKFZp781C0425	0.027995	-0.0258846
MCCC1	0.0114739	-0.0259619
PFDN6	0.023807	-0.0262523
S100A13	0.043211	-0.0263424
RAB12	0.0217463	-0.0274777
LRRC1	0.0774274	-0.0285664
RARS	0.117226	-0.0299487
EIF2B5	0.0120622	-0.0301356
FAM114A1	0.030268	-0.0302434
ERAL1	0.0141574	-0.0312543
STRAP	0.213131	-0.0314755
EXOSC2	0.0717132	-0.0320859
NUP62	0.0971342	-0.0321698
TMED4	0.0395418	-0.0322104
ARGLU1	0.035656	-0.0322285
ARPC3	0.047423	-0.0323548
CIAPIN1	0.162769	-0.0333319
CD44	0.0445633	-0.0339208
SFXN3	0.0334983	-0.0343809
RPS25	0.0380561	-0.034554
RAB32	0.0523862	-0.0354233
RER1	0.0679383	-0.035902
CAND1	0.1244	-0.0366669
MAPK1	0.0416153	-0.0383115
DLG5	0.0220565	-0.0387554
SRP72	0.0808678	-0.0387578
PCYOX1	0.0585197	-0.039227
MTFR1L	0.131323	-0.0392632
PNPLA6	0.0745515	-0.0398841
EEF1E1;EEF1E1-BLOC1S5	0.144194	-0.0421247
DAD1	0.07202	-0.042645
LETM1	0.073721	-0.0435982
VIM	0.0946092	-0.0455198
CKAP4	0.12756	-0.0455308
ACSL1;ACSL5	0.0494252	-0.0485945
FAM213A	0.0780746	-0.0488925
INF2	0.0683069	-0.0492125
MAT2A	0.117749	-0.0499959
PLIN3	0.104527	-0.0500846
CCT3	0.102176	-0.0502868
SDF4	0.480058	-0.0507679
TXNIP	0.0552215	-0.0511322
RPL6	0.0565372	-0.0512629
C1QBP	0.032719	-0.0522823
DLG1	0.129554	-0.0524354
STAT1	0.079919	-0.0524397
EDC4	0.119468	-0.0526991
HOOK3	0.0980855	-0.054213
MLEC	0.0983394	-0.0543098
TNPO1	0.1563	-0.0553994
SFPQ	0.0571708	-0.056179
VPS35	0.0606027	-0.0562291
PPFIBP1	0.0883096	-0.0570273
HLA-A	0.0616189	-0.0575757
S100A16	0.265334	-0.0579119
CBR3	0.174561	-0.0586324
VAPA	0.128617	-0.0589232
SUGT1	0.218159	-0.0592909
FHOD1	0.0787298	-0.0598259
LCMT2	0.0488814	-0.0606828
RANBP2	0.166284	-0.0618587
LMNA	0.220306	-0.0627651
GNAS	0.110578	-0.0630693
HNRNPU	0.239572	-0.0648971
GANAB	0.41255	-0.0651674
PRKDC	0.148468	-0.0655098
DNAJB1	0.024422	-0.0655766
MARS	0.205612	-0.0667605
DTYMK	0.134776	-0.067256
ARPC1A	0.119642	-0.0674238
TCEAL4	0.0453259	-0.0690289
TRIM25	0.698349	-0.0705838
UMPS	0.129759	-0.0718675
NUP205	0.120092	-0.0719295
PKN1	0.115881	-0.0732951
MTDH	0.0877739	-0.0738497
RPS3	0.0973885	-0.0739388
RRBP1	0.126911	-0.0740495
STX7	0.128523	-0.0741644
XRCC5	0.0945286	-0.0744071
EPG5	0.142864	-0.0758924
LSM12	0.0804911	-0.0764227
EHD1	0.0448215	-0.0772157
TOR1AIP2	0.141997	-0.0772977
NCLN	0.176413	-0.0779204
RUVBL2	0.207453	-0.0780206
RAB11FIP5	0.0380122	-0.078115
GLRX	0.200317	-0.0783782
PTPN1	0.116636	-0.0790472
MON2	0.229226	-0.0798373
U2AF2	0.149056	-0.0816216
ABCE1	0.0787084	-0.0832014
FLNA	0.181633	-0.0840468
PAPSS1	0.124339	-0.0846224
ATXN10	0.0686591	-0.0846934
LMAN1	0.145186	-0.0848775
ATP5J	0.107732	-0.0854473
PSD3	0.0269448	-0.0862522
PSMD9	0.181184	-0.086514
PABPC4	0.11707	-0.0869355
TTC1	0.186032	-0.0912256
PAM16;CORO7-PAM16	0.0773236	-0.0921721
NUFIP2	0.166992	-0.0938463
EXOC4	0.145221	-0.0947742
PSMD8	0.211146	-0.0956292
TBC1D5	0.112465	-0.0978594
PRDX3	0.255217	-0.099194
SH3GLB2	0.289308	-0.0994573
MAP2K3	0.088755	-0.100948
AP3B1	0.210159	-0.100983
PITRM1	0.197877	-0.101634
MAVS	0.159229	-0.101927
ZC3HAV1	0.331121	-0.1025
CALCOCO1	0.448656	-0.103243
MPRIP	0.140296	-0.103947
MAP4K5	0.244518	-0.105671
PRKCSH	1.05111	-0.105793
EFTUD2	0.260802	-0.106878
MVP	0.599495	-0.107322
RPS24	0.103428	-0.107467
EBNA1BP2	0.0880411	-0.107916
MYL6	0.470231	-0.109
CANX	0.328552	-0.110588
RAB2A	0.446492	-0.110631
TPM3;DKFZp686J1372	0.955958	-0.111001
TXN	0.229615	-0.112003
ATP5B	0.432496	-0.112243
KNTC1	0.0841465	-0.112617
UBXN1	0.119116	-0.112847
HDAC10	0.163635	-0.113012
SYNCRIP	0.409629	-0.114716
FBXO22	0.178268	-0.115533
RRM2B	0.146798	-0.116065
RIN1	0.192078	-0.119158
THUMPD3	0.0733463	-0.11918
SAMHD1	0.0403409	-0.119448
HLA-C	0.510597	-0.119476
EMC8	0.0623207	-0.119979
HSPA5	0.526842	-0.12024
SACM1L	0.402908	-0.120291
EIF2B1	0.165394	-0.120816
UCHL1	0.208342	-0.12136
ATP2B4	0.296464	-0.121807
TUBA4A;TUBA8	0.0623589	-0.123224
TOR1AIP1	0.266365	-0.123513
GARS	0.509572	-0.124825
UBXN4	0.253244	-0.125054
HDLBP	0.414784	-0.126903
KIF5B	0.682849	-0.129241
XPO1	0.390119	-0.129268
UACA	0.277016	-0.129461
CDC42	0.12603	-0.130905
PSMD2	0.897879	-0.131104
AHNAK	2.16933	-0.131376
PSMC5	0.512932	-0.131842
RAB11B;RAB11A	0.653396	-0.132209
CCT4	0.341996	-0.132339
TECR	0.427749	-0.132395
HACD3	0.243966	-0.133337
ACTR2	0.283527	-0.133618
IMPDH2	0.894794	-0.133842
GNB1L	0.136856	-0.134829
CTSB	0.338798	-0.136087
PPP4R1	0.355386	-0.136862
DAB2	0.21802	-0.138034
COPB1	0.493694	-0.138239
RAC1;RAC3;RAC2	0.285695	-0.139169
FLNB	1.59338	-0.139824
IKBIP	0.256117	-0.14006
PSMD12	0.530048	-0.142239
MYH9	1.52367	-0.142258
C9orf142	1.06279	-0.14484
PPP1R18	0.337924	-0.145661
RPN1	0.511915	-0.146111
SRPR	0.288927	-0.14641
RAB8A	0.616301	-0.146498
SLC25A11	0.524272	-0.149948
CLPTM1	1.24592	-0.151482
THOP1	0.21499	-0.151587
FAM114A2	0.143709	-0.151899
DNAJC2	0.859259	-0.152411
SNRNP200	0.486644	-0.15292
HEXIM1	0.635237	-0.153578
RPL38	0.533799	-0.153724
FN3KRP	0.796954	-0.154056
CAPN2	0.740035	-0.154825
RPL34	0.15422	-0.155827
VAT1	0.538679	-0.157846
LNP	0.0876914	-0.158817
RAB14	0.430374	-0.159106
EMD	1.31933	-0.159804
UBA1	0.204768	-0.162508
MACF1	1.16522	-0.163693
HADHB	0.516326	-0.16436
PSMC4	1.67447	-0.164989
MAGT1	0.338104	-0.165342
ABCF3	0.407171	-0.165723
HMGCL	0.511545	-0.16605
TPD52L2	0.505192	-0.168238
PDCD6	0.443896	-0.168324
PKM	0.229441	-0.169936
ARFIP1	0.104737	-0.171264
LMNB1	0.654718	-0.171392
MYO18A	0.267858	-0.171581
AXL	0.609046	-0.172308
ANKLE2	0.503386	-0.172352
GOLGA3	0.301589	-0.172978
RAB21	0.339723	-0.173091
ATP2A2	1.09643	-0.1734
SCFD1	0.418526	-0.175901
SLC35E1	0.192248	-0.17869
AHCY	0.321666	-0.178745
RPL7	0.202213	-0.178909
IAH1	0.437333	-0.179278
ITGA11	0.234353	-0.179348
LDLR	0.38693	-0.181316
SCARB2	0.436272	-0.181527
MTHFD1	2.22272	-0.181566
ITGB1	0.271612	-0.182783
PDE12	0.264512	-0.18313
CACYBP	0.252465	-0.184398
DNAJC13	0.225048	-0.184945
C21orf33	0.31588	-0.186393
ATP5D	0.414482	-0.186993
ACOT9	0.0870468	-0.187344
POLD4	0.0883834	-0.187829
ATP5I	0.332118	-0.187886
FLNC	0.288413	-0.188362
GPX4	0.103523	-0.191878
PHKB	0.488138	-0.192928
HSPA1B;HSPA1A	0.285733	-0.194096
RPL36	0.13831	-0.195645
CCT8	0.822223	-0.195656
ZW10	0.297448	-0.196635
NUP54	0.419956	-0.200495
SLC30A1	0.360504	-0.202167
IFI16	0.167529	-0.202252
RANGAP1	0.861137	-0.204002
CDK5	0.381026	-0.204282
EIF2B4	0.318032	-0.207688
RPL37A	0.33385	-0.209029
LUC7L2	0.43407	-0.209594
TMEM205	0.190409	-0.212199
UQCRC1	0.0892869	-0.216618
EIF4A3	0.162201	-0.218198
SFXN1	0.388446	-0.218926
STK33	0.292599	-0.219523
SPG20	0.443861	-0.223808
SDHB	0.507667	-0.224695
RTCB	0.328417	-0.226006
IKBKB	0.938459	-0.226016
KTN1	1.34247	-0.226672
ERLIN1	0.419363	-0.226933
HNRNPC	1.05388	-0.227394
NFKB2	0.295143	-0.227796
SERINC1	0.315742	-0.231673
LRPPRC	0.673346	-0.231773
KANK2	0.360963	-0.23216
COPB2	1.45063	-0.232862
CUL7	0.155486	-0.233545
GNAI2	0.661931	-0.234468
UNC45A	0.765405	-0.23514
LMNB2	0.768584	-0.237534
ACTG1;ACTB	0.488016	-0.237748
IKBIP	0.446903	-0.238329
PGLS	0.694122	-0.241064
LSS	1.13559	-0.242902
EIF3L	0.434346	-0.24317
MRPL12	1.19414	-0.24655
TPM4	0.959299	-0.249132
CLCC1	0.449016	-0.249425
GCN1L1	0.829459	-0.250867
DCK	0.40625	-0.251789
GPS1	0.26013	-0.252376
NUP153	0.0971235	-0.252512
EIF3I	0.108325	-0.252547
RAB5A	0.1824	-0.254774
TMEM245	0.214008	-0.25529
HNRNPDL	0.320053	-0.2588
PDCD6IP	0.441032	-0.259432
C18orf25	0.280138	-0.259555
BZW2	0.979518	-0.2607
SPTAN1	0.863119	-0.260791
IARS	1.40852	-0.262182
MXRA7	0.299233	-0.263232
PRDX1	2.33825	-0.26437
SEC61A1	0.400498	-0.265437
ITGA2	0.533691	-0.26589
CYP51A1	0.523552	-0.266177
RPS15	0.310493	-0.26829
ATP5L	0.382675	-0.268551
ATP5A1	1.77218	-0.270027
BAT3;BAG6	3.71886	-0.274391
VDAC1	0.531911	-0.275453
FLOT1	0.717625	-0.275877
PSMD3	3.95699	-0.275932
VAPB	0.69327	-0.277698
DEK	2.48855	-0.277871
ATP5C1	0.577286	-0.278703
ANO10	1.17318	-0.280517
NARFL	0.384901	-0.282045
PSMD13	0.749516	-0.282896
KPNA3	0.859612	-0.283058
EPHX1	1.05227	-0.283099
ANXA11	1.82195	-0.283858
BPNT1	0.201324	-0.283909
MTOR	0.223844	-0.284055
PSMC2	1.50648	-0.284755
FADS2	0.523001	-0.28518
SMC4	0.472636	-0.286139
CCT6A	1.35881	-0.289958
UGDH	0.698581	-0.290282
ARCN1	1.37716	-0.290937
CAPN1	1.94954	-0.291059
PRDX5	0.249861	-0.29157
NEK7;NEK6	0.415606	-0.291667
TLN1	0.80137	-0.292038
PHGDH	1.81148	-0.293088
MTPN	0.556743	-0.294264
RDH14	0.521422	-0.294312
GNAQ	0.837644	-0.294602
IBA57	0.157021	-0.29731
CLASP2	0.206551	-0.298539
RPS12	0.265261	-0.299168
LAMB1	0.117778	-0.300363
COPA	1.61479	-0.301229
TBCD	1.02041	-0.301782
DYNC1H1	1.04718	-0.302631
MOV10	0.350028	-0.303538
BRIX1	0.230166	-0.303543
EPS8L2	0.166374	-0.305605
BAG2	0.66903	-0.30665
ATP5O	0.791755	-0.311498
CCT7	1.18654	-0.317915
CACNA2D1	0.849699	-0.318177
TRIP13	0.441217	-0.321547
SCAMP2	0.753495	-0.323981
WDR18	0.167462	-0.325947
ATXN2	0.160745	-0.326808
RPS11	0.593161	-0.329663
RQCD1	0.766566	-0.331731
37500	0.86166	-0.333329
RPL22	0.136089	-0.333517
RBPMS	1.65693	-0.333879
USO1	1.1914	-0.334682
TPX2	0.292326	-0.335606
CHMP6	0.373064	-0.336221
PGRMC2	0.656463	-0.33868
SYAP1	0.688771	-0.339712
COPG1	1.36453	-0.340297
HIST1H1B	0.483318	-0.341523
39326	1.28501	-0.342063
RAB6A	1.99054	-0.343091
ARL6IP4	0.132579	-0.343426
QARS	0.803283	-0.343715
RPSA	0.45304	-0.344646
TP53BP1	0.779346	-0.348258
DYNC1LI2	0.841159	-0.351591
PRDX2	2.12499	-0.353911
RELA	1.18611	-0.354374
40057	2.25173	-0.356733
RPS15A	0.191685	-0.360152
S100A6	2.20954	-0.361044
KARS	1.14344	-0.362294
NRP1	0.209821	-0.363085
PPIA	0.790119	-0.363214
NF1	0.400316	-0.364757
PNPO	0.565741	-0.366897
TMEM165	1.61524	-0.368263
RALY	0.374739	-0.370037
ZNF207	0.612614	-0.371785
EPRS	1.44482	-0.372442
HNRNPD	0.448958	-0.373131
TPM1	0.929366	-0.379256
PSMD7	1.43994	-0.379633
RBM4;RBM4B	0.783421	-0.381844
POR	0.843641	-0.383176
NEXN	1.66308	-0.385907
H2AFV;H2AFZ	0.101001	-0.391135
HYOU1	1.46964	-0.393961
GDI2	0.199334	-0.396019
MAN2A1	0.286152	-0.396816
SQRDL	1.37108	-0.398304
AIFM1	1.22107	-0.398409
OSBP	0.330739	-0.398791
HBA1	0.044939	-0.400305
CSNK1E;CSNK1D	0.689115	-0.400941
CNOT1	1.13028	-0.404813
RAB5B	1.2983	-0.406064
VAMP7	1.66348	-0.407095
BCAP31	1.80045	-0.408302
PGRMC1	0.910032	-0.40916
ATP6V1H	1.92801	-0.418502
CALM2;CALM1;CALM3	1.178	-0.421168
LPCAT3	0.296271	-0.421336
CKAP2	0.716376	-0.422637
PHB2	2.33829	-0.422739
UBAP2L	0.287403	-0.424056
STX12	0.694608	-0.424066
OTUB1	0.581286	-0.424589
TRAPPC3	0.265193	-0.430669
ILF3	1.07656	-0.437754
DYNC1I2	1.10244	-0.437899
VARS	0.659528	-0.438602
NECAP2	0.524453	-0.439255
PRPF6	1.32959	-0.439408
HMOX1	0.265349	-0.439786
SMC2	1.04226	-0.440263
TXLNA	0.717809	-0.441724
NAP1L4	2.19621	-0.444673
FSCN1	0.447788	-0.444818
PRDX6	1.45059	-0.445287
CLTC	1.20188	-0.447294
DDX50	0.355303	-0.447679
PURA	0.287506	-0.454858
TPP1	0.262974	-0.456063
EXOC7	0.397563	-0.456973
EEA1	0.553676	-0.45762
MTG1	1.0671	-0.458524
ARPC2	0.900077	-0.458574
ZYX	1.0302	-0.461608
HRAS;NRAS;KRAS	0.195871	-0.462204
DARS	1.68079	-0.46257
ILF2	0.524364	-0.46493
MOCS2	0.301771	-0.46687
PTDSS1	0.217063	-0.46763
C8orf33	0.240535	-0.467636
SMAD2	0.615804	-0.469566
PHB	2.46177	-0.470484
PABPC1;PABPC3	0.847269	-0.472723
DPY19L1	0.483896	-0.484665
YWHAQ	2.3868	-0.485989
IMMT	1.52399	-0.488922
RPL35	0.500471	-0.491235
DNAJA1	0.947539	-0.49262
EIF4G1	0.736772	-0.493795
SUN2	0.689726	-0.496344
WDR26	1.02335	-0.507464
HIST2H3PS2	0.662276	-0.509468
DHX9	0.365263	-0.511393
ACTN4	0.682626	-0.512805
SET;SETSIP	0.276543	-0.513418
TMEM173	0.462425	-0.518518
STXBP3	1.71427	-0.518584
H1FX	0.450845	-0.520536
NACA	0.801696	-0.522056
FKBP15	0.803988	-0.524486
SGPL1	0.999075	-0.52743
PSMD11	1.69649	-0.527961
MCTS1	0.347378	-0.531034
EEF2	0.871408	-0.533174
TMED7-TICAM2;TMED7	1.85144	-0.534483
SLC25A5	1.05159	-0.537331
RRM2	0.503622	-0.539852
TNRC6B	1.06937	-0.545711
RAB7A	2.70283	-0.546012
DCTN1;DKFZp686E0752	2.82724	-0.546623
SLC25A24	0.318859	-0.547717
PPME1	0.367667	-0.552058
RPS6KA4	0.459006	-0.554031
PSMD4	3.11476	-0.556594
TMEM263	0.746947	-0.556794
EIF3H	0.701198	-0.557124
COX7A2	0.587579	-0.559804
SMARCA4;SMARCA2	0.307197	-0.559867
G3BP1	1.12485	-0.562878
UBE2L6	0.990262	-0.566483
BSG	1.30946	-0.568459
ISCA2	0.528546	-0.568926
ACTR1B	0.432324	-0.57325
CYB5A	1.6818	-0.576942
HNRNPA2B1	0.621766	-0.578738
TMA16	0.290887	-0.57918
LAS1L	1.12759	-0.579881
NSF	2.38915	-0.580681
RUFY1	1.26372	-0.581666
PBK	0.370493	-0.582489
NDUFB10	0.535501	-0.594795
VDAC2	2.20105	-0.598446
LAMP1	2.12546	-0.599097
ARPC4-TTLL3;ARPC4	0.89217	-0.599402
SLIRP	0.520044	-0.604763
MAP1A	0.613027	-0.616641
EIF3A	0.999232	-0.617908
ATP6V1A	1.18801	-0.618074
STIP1	0.385107	-0.626757
LGALS1	1.91699	-0.629011
HSPB1	0.485814	-0.63657
HSP90B1	2.15768	-0.638028
ATP6V1G1;ATP6V1G2-DDX39B;ATP6V1G2	0.324294	-0.641475
ANXA1	0.580147	-0.645361
HP;HPR	0.206003	-0.652393
SGTA	0.870658	-0.652678
RAB10	1.57478	-0.652836
SSFA2	0.489199	-0.658915
DCTPP1	0.836231	-0.661928
HSP90AB1	1.51559	-0.664516
ANXA7	2.12044	-0.665561
EEF1D	1.32941	-0.673228
GSTP1	0.277642	-0.677599
DYNC1LI1	1.88609	-0.678756
UBB;RPS27A;UBC;UBA52	0.470087	-0.686763
PLEC	0.687085	-0.689928
NPEPPS	0.940528	-0.697121
GAPVD1	1.07427	-0.701592
LARP7	0.549449	-0.705752
EIF4B	1.16059	-0.711156
HNRNPH2	1.27507	-0.717352
PRRC2A	0.788364	-0.717564
VPS4A	0.531539	-0.719785
VBP1	0.380484	-0.72456
RAB27A	0.568591	-0.726152
ZFR	0.515781	-0.729101
EIF5	0.431228	-0.730993
HMGB1;HMGB1P1	0.268696	-0.736412
NCL	0.721041	-0.738793
GOPC	0.56757	-0.74725
EIF3B	1.69018	-0.748042
PNKD	0.558089	-0.756891
VCP	0.616111	-0.760147
CARHSP1	0.312467	-0.764922
RAD23B	0.582749	-0.767524
GEM	2.20674	-0.776044
ARPC5	0.701067	-0.778471
EIF4A1;EIF4A2	0.433206	-0.781147
PSIP1	0.423598	-0.782988
PDIA4	0.507828	-0.785387
P4HB	0.43686	-0.785755
CSTB	0.827438	-0.788686
BZW1	2.52976	-0.788907
GLUL	0.193333	-0.792998
RHOA;RHOC	0.895146	-0.795161
RIF1	0.919613	-0.796451
EIF4G3	0.876104	-0.797307
FAM129A	0.865256	-0.802364
MICAL2	0.56926	-0.805777
RNF213	0.665214	-0.80595
SMC3	0.519949	-0.806472
IMPAD1	0.835533	-0.807608
DNM2	0.646099	-0.807987
NUP188	1.79261	-0.811213
EEF1G	0.887456	-0.816562
COPS6	1.39253	-0.81767
RAB35	1.39931	-0.821296
FKBP1A;FKBP12-Exin;FKBP12-Exip2;FKBP1C	0.239103	-0.821552
COL8A1	2.01394	-0.82476
YWHAZ	0.5163	-0.828527
PPP2R5D	0.477706	-0.832109
PUM1	0.742546	-0.832888
SCD	0.625386	-0.846523
HDAC8	0.650886	-0.847263
PDLIM4	0.397381	-0.853882
RNH1	0.955571	-0.854871
UBQLN2	0.740891	-0.856596
ENY2	0.995141	-0.861863
AFG3L2	0.362189	-0.865047
PTMA	0.731606	-0.87091
IKBKAP	0.34383	-0.872102
EIF5A;EIF5A2;EIF5AL1	0.488342	-0.880289
YWHAB	0.429563	-0.882206
HSP90AA1	1.74904	-0.885802
PITPNB	2.4191	-0.890636
RUFY2	0.748219	-0.893468
IPO8	0.80159	-0.900375
YWHAE	1.38425	-0.917326
SLC7A5	0.542528	-0.921295
ARL8B	0.373652	-0.923356
NDE1	0.602396	-0.924343
NBAS	0.992236	-0.926066
HIST2H2BE;HIST1H2BB;HIST1H2BO;HIST1H2BJ	1.16925	-0.934803
PFDN1	0.788963	-0.936442
IDE	0.453594	-0.939003
PSMA5	0.335683	-0.943056
EIF3F	2.36026	-0.944784
MTCL1	1.14748	-0.955762
TELO2	0.97049	-0.956268
SNRPD3	0.825846	-0.964051
GRB2	0.641315	-0.968013
FUBP1	1.37249	-0.972407
VCL	0.792258	-0.982743
GOLIM4	0.773919	-0.984296
PTPN14	0.730573	-0.986455
TANC1	0.531887	-0.988825
ARF1;ARF3	1.08553	-0.992061
TMX1	3.89773	-1.00641
ILVBL	0.676535	-1.01206
MTA2	0.92949	-1.0139
UBE2M	2.31443	-1.01623
PITX2	0.757289	-1.0298
ABCB7	0.994066	-1.03167
GCAT	0.670545	-1.03609
SNCA	1.55056	-1.05232
COL4A2	1.3266	-1.0615
FAM98A	1.31379	-1.06158
PANK4	0.637937	-1.09868
UBR4	0.695442	-1.09884
TRMT1	1.30797	-1.10968
DDX39B;DDX39A	0.389368	-1.12306
EIF3C;EIF3CL	3.51855	-1.128
COX4I1	0.907368	-1.12854
NSUN2	1.18344	-1.14032
EIF3E	3.4823	-1.15599
LEMD3	0.991908	-1.15776
CNDP2	0.750426	-1.17234
IFIT3	3.1172	-1.17407
KHNYN	0.926588	-1.17425
HSPE1	0.408456	-1.18113
SF3A3	2.10638	-1.20011
DYNLRB1;DYNLRB2	0.938879	-1.2216
AP2B1	1.38395	-1.22413
DHCR7	0.67466	-1.23803
EPB41L2	0.658429	-1.26449
TMEM109	0.787851	-1.26944
WDR6	1.07721	-1.27467
SHROOM3	0.184034	-1.28537
TWF1	0.936271	-1.29459
CAP1	0.687968	-1.29499
SDC1	1.11602	-1.29596
GAPDH	0.703624	-1.29614
JUP	0.529915	-1.30117
AGAP3	1.19907	-1.30972
CHTOP	1.12253	-1.31049
DLST	1.44989	-1.31434
NRGN	0.653532	-1.32076
TACC1	0.913436	-1.32247
NME1-NME2;NME2;NME1	3.80258	-1.33348
RPS28	0.367161	-1.33365
PSMA1	0.479326	-1.33677
ALKBH4	1.26061	-1.34052
PFN1	0.680412	-1.34418
CLGN	0.771847	-1.35227
RAD50	0.923284	-1.35317
EIF3D	1.0088	-1.35443
DNAJC7	0.837781	-1.35923
HK1	1.54707	-1.36795
SYNJ2BP-COX16;SYNJ2BP	2.59081	-1.37917
REEP5	0.850527	-1.38154
PODXL	1.58366	-1.41677
HSD17B4	0.769839	-1.42603
COPG2	0.907769	-1.43297
SRSF9	0.776357	-1.44287
ENO1	0.576002	-1.44699
EIF2B3	0.860759	-1.4672
FBL	0.97908	-1.48222
DSP	0.43407	-1.4889
NOSIP	1.22844	-1.50362
SLC35B2	0.533665	-1.53903
NAMPT	0.387687	-1.54644
IVNS1ABP	1.42995	-1.56217
LIMD1	1.57456	-1.56243
NUBP1	0.759979	-1.56468
DENR	1.20314	-1.57675
CPT1A	2.62841	-1.57867
ITPK1	1.15519	-1.5805
PPIB	0.444403	-1.58562
LRPAP1	1.44139	-1.60214
MDH1	0.691375	-1.61959
UBE2N;UBE2NL	1.60626	-1.64685
CLIC1	0.650178	-1.65222
PNMA2	0.894847	-1.6663
EIF3M	1.58819	-1.67534
ATP6V1B2	2.1704	-1.68702
CD9	2.22079	-1.69165
FKBP11	1.60523	-1.69492
RPS27L	1.20243	-1.70079
MSN	0.985985	-1.71629
FAM162A	1.38813	-1.7366
NUP35	2.13696	-1.7626
SAR1A	0.752536	-1.78868
SPAG9	1.70504	-1.79136
TKT	0.791119	-1.79264
LDHA	0.597263	-1.79467
FAM96B	1.38899	-1.79682
EIF3K	1.65483	-1.81662
TUBGCP2	1.94742	-1.81832
KPNA4	2.83086	-1.83663
PGK1	0.324477	-1.90529
STMN1	2.12369	-1.93682
TK1	0.776347	-1.93737
NTMT1	2.65025	-1.9678
SERPINB2	1.37691	-1.9723
MBOAT7	1.58467	-1.9723
STRN3	1.68869	-1.97669
STX4	2.05274	-1.98012
EIF3G	2.03953	-2.01695
EZR	1.33107	-2.03805
CALR	0.928873	-2.06764
FGF2	1.41066	-2.07658
PRMT5	1.93628	-2.09009
DHX30	2.99443	-2.11261
EIF6	1.0019	-2.14276
STAU2	2.39573	-2.17065
TPR	2.72549	-2.21782
SERPINB3	0.261511	-2.32766
PDGFRB	3.79248	-2.37814
DYNLL2;DYNLL1	0.887783	-2.67376
RTN1	4.47482	-2.86748
TMED5	3.90005	-2.88613
PPL	0.596409	-2.94286
S100A7	0.392739	-3.26985
GNG12	2.30197	-3.33941
ALDOA	1.14729	-3.47806
NPC1	3.75194	-4.53843
