# Supplementary material for: PAF1C restores transcription after DNA damage independently of promoting histone mark deposition
Source: EMBO Rep. 2026 Apr 8;27(10):2731–48. doi: 10.1038/s44319-026-00761-0 (PMC13219636; doi:10.1038/s44319-026-00761-0)
Supplement: Supplementary file 8 — Figure EV1 Source Data [file 44319_2026_761_MOESM8_ESM.zip]

Archive with 5 entries (2 files):
- Figure EV1/
- Figure EV1/EV1A/
- Figure EV1/EV1A/Representative images EU after RNAPi.tif
- Figure EV1/EV1B/
- Figure EV1/EV1B/Quantification of EU levels after RNAPI RNAPII RNAPIII inhibition.xlsx
