# Supplementary material for: PAF1C restores transcription after DNA damage independently of promoting histone mark deposition
Source: EMBO Rep. 2026 Apr 8;27(10):2731–48. doi: 10.1038/s44319-026-00761-0 (PMC13219636; doi:10.1038/s44319-026-00761-0)
Supplement: Supplementary file 8 — Figure EV1 Source Data [file 44319_2026_761_MOESM8_ESM.zip › Figure EV1/EV1B/Quantification of EU levels after RNAPI RNAPII RNAPIII inhibition.xlsx]

## Sheet: Replicate 1
1	0.661991	0.254355	1.27238	0.0617443	0.739967	0.263616
mock	RNAPIi	RNAPIIi	RNAPIIIi	RNAPI+IIi	RNAPI+IIIi	RNAPII+IIIi
0.636378	0.636795	0.0912449	1.25072	0.0348723	0.733762	0.211559
0.629036	0.63743	0.157247	1.26904	0.0534647	0.714309	0.254128
0.71141	0.507814	0.230075	1.39386	0.0564364	0.627941	0.177261
0.848107	0.61558	0.262777	1.45135	0.0386382	0.736497	0.0221201
0.878645	0.767294	0.264737	1.42784	0.0805383	0.769825	0.265325
0.616807	0.542856	0.202882	1.32503	0.0585894	0.805093	0.213804
0.955718	0.721401	0.173982	1.54011	0.0822873	0.827109	0.254701
0.851884	0.749008	0.264148	1.52968	0.0467473	0.710795	0.301699
0.745758	0.665455	0.240219	1.41274	0.00711608	0.953271	0.315023
0.862039	0.600949	0.268031	1.27388	0.0790445	0.727063	0.257478
0.932102	0.737611	0.323441	1.67787	0.0132912	0.842738	0.226918
0.762068	0.543852	0.159384	1.46291	0.0275702	0.743003	0.173359
0.863781	0.616751	0.105592	1.2689	0.043815	0.94267	0.260171
0.829019	0.541758	0.104124	1.66646	0.035069	0.77261	0.225367
0.941101	0.572233	0.201231	1.16458	0.0192154	0.526979	0.170699
0.954395	0.536459	0.304114	1.07209	0.0449856	0.801435	0.264624
0.862808	0.55029	0.303694	1.50452	0.0238202	0.727801	0.234007
1.30624	0.604104	0.16254	1.3847	0.0450823	0.687858	0.204598
0.701028	0.571603	0.131003	1.26458	0.045649	0.612819	0.151094
0.874088	0.587649	0.150828	1.10114	0.0158791	0.652909	0.311123
1.02624	0.705909	0.211644	1.53853	0.0111372	0.799724	0.293092
0.737274	0.730559	0.338199	1.09152	0.0280475	0.793243	0.20561
1.0519	0.765567	0.312042	1.42161	0.0340483	1.02194	0.117126
1.02721	0.632959	0.0780207	1.17887	0.0448931	0.613639	0.208677
0.836939	0.668482	0.0845807	1.11062	0.0408518	0.757607	0.290883
1.10014	0.681705	0.36866	1.14895	0.0312882	0.606827	0.228254
1.02228	0.624769	0.288344	1.22802	0.0431048	0.617372	0.283589
1.0903	0.804505	0.209689	1.27502	0.0340792	0.58164	0.285722
1.36615	0.756195	0.258109	1.31982	0.0589328	0.536109	0.300203
0.600582	0.731907	0.186787	1.18906	0.0685315	0.550459	0.312167
0.85679	0.91402	0.244015	1.14799	0.0272544	0.666498	0.205217
0.781913	0.860372	0.338292	1.22421	0.0481742	0.561252	0.292054
0.959386	0.878245	0.131514	1.1228	0.0466474	0.742138	0.269921
0.860041	0.613125	0.29556	0.833485	0.0359366	0.538491	0.146358
0.810874	0.728278	0.203936	1.485	0.0229494	0.796873	0.251039
0.887219	0.89339	0.28369	1.54117	0.048458	0.805694	0.234382
0.910425	0.724621	0.284534	1.21315	0.0382182	0.623158	0.378133
0.724681	0.560781	0.154718	1.45567	0.0404414	0.518642	0.155335
1.08876	0.424285	0.0805543	1.62178	0.0204828	0.660775	0.298216
0.895444	0.633458	0.256246	1.37542	0.0463731	0.551522	0.295747
0.680893	0.466058	0.202412	1.52178	0.015306	0.53429	0.240684
0.857938	0.699031	0.264629	1.94846	0.0629698	0.431782	0.246617
0.590207	0.564337	0.143176	1.47726	0.0562695	0.757	0.271919
0.824902	0.544203	0.186802	1.54304	0.0562673	0.883788	0.228384
1.02158	0.712408	0.211707	1.56659	0.0667719	0.659732	0.265886
0.933482	0.571291	0.224453	1.33001	0.041545	0.601335	0.216981
0.534489	0.715068	0.276934	2.10932	0.0467186	0.609608	0.241443
0.797547	0.557692	0.187954	1.16803	0.0430123	0.641153	0.238934
0.803797	0.538248	0.382394	0.972632	0.0818493	0.842653	0.328458
0.625745	0.745142	0.127315	1.19149	0.048827	0.60441	0.425457
0.913793	0.466408	0.332739	1.07943	0.0654067	0.643157	0.264946
0.727083	0.417044	0.322355	1.11965	0.0711757	0.821735	0.183498
0.689782	0.583086	0.0961718	1.17911	0.0986044	0.442934	0.206859
0.787224	0.523445	0.337355	1.49275	0.0163639	0.533191	0.325146
1.08437	0.507731	0.246487	1.81418	0.0866635	0.59187	0.488414
0.548265	0.694539	0.289092	1.61725	0.0763822	0.417503	0.325609
0.694028	0.604047	0.325559	1.13424	0.0667463	0.660794	0.348847
0.86514	0.626825	0.188366	1.25013	0.0412154	0.911725	0.191889
1.06805	0.633842	0.221223	1.15808	0.0460116	0.689477	0.319311
1.16048	0.584578	0.21335	1.54776	0.0720039	0.846291	0.274922
0.547267	0.639488	0.213319	1.10637	0.0390635	0.481106	0.298249
1.109	0.734476	0.293746	1.3184	0.0848454	0.621868	0.389413
1.01077	0.671028	0.388041	1.33182	0.0727301	0.516614	0.318456
1.01467	0.718216	0.290035	1.54657	0.0750596	0.818967	0.36526
0.860677	0.675171	0.272614	2.30096	0.0503825	0.978789	0.188056
1.20631	0.761281	0.22793	1.3406	0.0719029	1.03518	0.437671
0.970281	0.575626	0.245194	1.5943	0.0432515	0.763311	0.29975
1.09203	0.831053	0.171749	1.40217	0.0523887	0.712491	0.3137
1.16549	0.473502	0.196035	1.50298	0.0527885	0.82887	0.274529
1.08243	0.667287	0.2333	1.60598	0.0745429	0.948218	0.483471
1.14235	0.678338	0.245196	2.30401	0.0604808	0.746607	0.295997
0.995237	0.721751	0.255524	1.29477	0.0661031	0.772377	0.29013
1.40324	0.597246	0.168746	1.79462	0.0847455	0.801928	0.122126
1.27959	0.679735	0.118208	1.50567	0.0651696	0.763164	0.320215
1.08604	0.635904	0.390874	1.15213	0.0877841	0.752909	0.24824
0.934157	0.788374	0.341455	0.886267	0.08546	0.654181	0.279386
1.48983	0.587947	0.302893	0.990546	0.093148	0.616777	0.344544
1.41942	0.96879	0.318873	1.08836	0.093685	0.709751	0.348433
1.45887	0.522498	0.262556	0.793275	0.0903699	0.820281	0.296527
1.35626	0.586533	0.3077	0.880245	0.0717264	0.730852	0.24361
1.10927	0.767446	0.227376	1.22986	0.0294935	0.862458	0.353614
1.06215	0.731583	0.338821	1.11127	0.0691652	0.953756	0.276876
1.36221	0.692542	0.232426	1.08544	0.0714192	0.988623	0.367693
1.65588	0.58143	0.198047	1.11531	0.0541005	0.968714	0.284538
1.23872	0.589695	0.336358	1.04365	0.0135942	0.786656	0.306388
1.58687	0.718637	0.346442	1.13976	0.0815431	0.809228	0.22826
1.53313	0.584995	0.294897	1.23348	0.0870558	0.932427	0.230578
1.47607	0.700555	0.444863	1.029	0.0957646	0.843987	0.284456
0.926714	0.694384	0.481485	1.03245	0.0563588	0.79	0.184067
0.930002	0.678454	0.358088	1.2213	0.0450409	0.815653	0.319329
1.25386	0.80416	0.268658	1.76372	0.0529905	0.867566	0.236672
1.84254	0.435336	0.502129	1.41743	0.0685294	0.697205	0.28502
1.1212	0.876115	0.269168	1.04801	0.0284431	0.794657	0.238023
1.25629	0.551604	0.245243	1.44444	0.0611092	0.728761	0.215758
1.36212	0.732036	0.372416	1.07888	0.0379163	0.915973	0.365094
1.17847	0.604266	0.279941	1.29174	0.0577803	0.718855	0.203227
0.750546	0.862722	0.334924	0.950911	0.0650346	0.725611	0.286343
1.16852	0.69506	0.25385	0.665669	0.0542685	0.743229	0.285748
0.772407	0.521308	0.293875	0.992673	0.07483	0.819809	0.240754
1.71064	0.995878	0.301579	1.01987	0.0425625	0.802758	0.273433
1.21594	0.627171	0.251868	0.958883	0.0846338	0.605909	0.265388
1.26256	0.807259	0.270213	1.25468	0.085713	0.585257	0.266441
1.15339	0.772576	0.259642	1.16029	0.0372146	0.765944	0.251057
1.27685	0.633414	0.371451	1.05879	0.102357	0.839555	0.159932
1.20998	0.699657	0.258885	1.06561	0.0880191	0.87831	0.305217
1.17615	0.540518	0.248271	0.974865	0.0986502	0.923466	0.161551
1.24155	0.897328	0.341696	0.930438	0.0728407	0.75444	0.152258
1.60686	0.667681	0.158592	1.10187	0.0986948	0.563987	0.289224
0.931847	0.838905	0.236034	1.09136	0.0701635	0.922076	0.268477
0.7794	0.624514	0.170868	1.22651	0.0678999	0.987335	0.273295
1.07201	0.644405	0.266775	0.934051	0.056632	0.738565	0.254084
0.90915	0.66203	0.261955	1.06534	0.0689323	0.987403	0.176513
0.666278		0.31638	1.07904	0.0744227	0.830966	0.210431
0.941993		0.24322	1.30025	0.0639076	0.800596	0.213682
0.808552		0.199597	1.27444	0.0475851	0.909459
0.73513		0.363253	1.09688	0.102204	0.676017
0.875306		0.285895	1.52975	0.0600853	0.782125
0.919176		0.29525	1.68826	0.0794071
0.9041		0.293422	1.05332	0.0586744
0.998028		0.248951	1.32187	0.0826424
0.920268		0.319288	1.4403	0.0917956
0.872315			0.980176	0.025196
0.95667			1.20029	0.0558357
0.920816			1.15909	0.0836599
0.940169			1.25346	0.0816951
1.0849			0.953319	0.0871207
1.02766			1.03445	0.0574071
0.822747			1.03368	0.0938668
1.25182			1.33649	0.125368
0.991093			0.946094	0.0951299
			1.54273	0.0859831
			1.18491	0.0586702
			1.01073	0.105856
			0.849381	0.0519262
			0.96821	0.0727184
			1.14253	0.0584203
				0.0863371
				0.0743037
				0.102987
				0.0843797
				0.0653897
				0.104626
				0.0886251
				0.0568287
				0.0732894
				0.0699445
				0.0438735
				0.0580961
				0.0447464
				0.0832208
				0.0968587
				0.100137
				0.097066
				0.133476
				0.0557251
				0.0851995
				0.081087
				0.123452
				0.0679201
				0.0536008
				0.0883466
				0.077825
				0.0334657
				0.0943325
				0.00966885
				0.0795719
				0.0572306
				0.0819801
				0.308747
				0.102921
				0.107814
				0.0671663
				0.0478148
				0.0310426
				0.0808477
				0.0905793
				0.0840427
				0.0670653
				0.0219979
				0.0612655
				0.0528332
				0.0236469
				0.0916489
				0.0655768
				0.0537294
				0.0690886
				0.0325609
				0.0524259
				0.0469504
				0.0671918
				0.0382002
				0.0656714
				0.072324
				0.0394186
				0.0628337
				0.0766736
				0.065092
				0.0636056
				0.0708121
				0.0532999
				0.021613
				0.00569563
				0.0631878
				0.042016
				0.0390837
				0.0389901
				0.0412558
				0.0597898
				0.0754828
				0.0492618
				0.0533871
				0.0714606
				0.0489439
				0.0627019
				0.108389
				0.0425774
				0.113716
				0.0673907
				0.0418034
				0.0583246
				0.112875
				0.043765
				0.0605372
				0.0899946
				0.046843
				0.0612219
				0.064235
				0.0633494
				0.0536316
				0.0475724
				0.0319729
				0.0662158
				0.0325364
				0.0308544
				0.0208847
				0.0239669
				0.0570892
				0.0248132
				0.0600098
				0.0462083
				0.0770361
				0.0532808
				0.0611868
				0.0638183
				0.0476649
				0.0504813
				0.0659032
				0.0559122
				0.0536657
				0.0530277
				0.044522
				0.0785448
				0.0364448
				0.0495627
				0.0901285
				0.0421372
				0.0456373
				0.0665422
				0.070239
				0.0396334

## Sheet: Replicate 2
1	0.89764	0.297606	1.36803
mock	RNAPIi	RNAPIIi	RNAPIIIi
0.687064	0.722545	0.267801	1.22798
0.865536	0.539153	0.278091	1.26451
0.772198	0.669166	0.278094	1.30421
1.17879	0.769217	0.305225	1.10807
0.764208	0.583511	0.356719	1.25151
0.650521	0.661671	0.447983	1.11842
0.819636	0.742239	0.363599	1.03596
0.924566	0.530062	0.435995	1.27644
0.632935	0.792775	0.396624	0.996802
0.809103	0.727759	0.456863	1.19269
0.964853	0.736143	0.472491	0.824295
0.674616	0.923517	0.458817	1.15824
0.908973	0.746461	0.287966	1.20134
0.869029	0.701195	0.243313	1.22802
1.04539	0.603613	0.286335	1.17663
0.829629	0.715616	0.249767	1.31855
0.907133	0.787	0.258974	0.9618
0.76352	0.87877	0.417477	1.39984
0.934322	0.847946	0.266262	1.24536
0.91566	0.866598	0.264308	1.36957
0.652765	0.860076	0.209545	1.06879
0.942245	0.855539	0.174485	1.19607
1.08656	0.863843	0.294747	1.47324
0.838729	0.913256	0.228622	1.70624
1.12749	0.958129	0.313402	0.976947
1.0197	0.944852	0.284363	1.10003
0.9319	0.810663	0.231027	1.70216
0.899106	0.99576	0.235648	1.18446
1.03137	0.845324	0.303379	1.11402
0.98122	0.960089	0.320964	1.65493
1.20187	0.941008	0.270919	0.983044
0.873157	1.16226	0.270061	1.67258
0.865889	1.0289	0.265933	1.09927
1.19511	0.829295	0.294776	0.794567
0.857283	0.852012	0.364933	1.27588
0.908269	1.10428	0.343497	1.8909
0.897487	0.908068	0.268545	1.46357
1.6226	0.625625	0.291817	1.41625
1.02959	0.641435	0.163529	1.8196
0.949591	0.531063	0.261833	1.21932
0.9427	1.39806	0.344622	1.40546
1.17119	0.726981	0.296852	2.3372
1.11467	0.76726	0.225399	1.5308
0.876372	0.856104	0.267998	2.0683
1.1429	0.516854	0.288727	1.65945
0.920477	0.723457	0.298605	1.29124
1.18955	0.573504	0.349912	1.22187
1.07199	0.846458	0.405424	1.52055
1.0583	0.726237	0.231474	1.33595
0.980493	0.759429	0.408378	1.36228
1.37439	0.732384	0.27826	1.36394
1.6681	0.837751	0.220948	1.74971
1.10716	0.665974	0.195636	1.20155
1.11795	0.850392	0.236568	1.42208
1.36553	0.765609	0.223475	1.20762
0.919805	0.739496	0.309273	1.45365
0.996928	1.0558	0.247959	1.21231
1.26535	0.716712	0.174789	1.40261
1.06485	0.890087	0.400244	1.16727
0.96265	0.934223	0.421707	1.30793
1.0268	1.08831	0.325963	1.22516
0.893043	0.855186	0.309253	1.10705
0.877856	0.918345	0.221786	1.47304
0.981091	0.795461	0.3198	1.25999
0.964796	0.963155	0.185079	1.28202
1.10094	0.883627	0.240001	1.68647
0.861309	0.687845	0.387697	1.06531
1.20293	0.788675	0.267323	0.923399
0.722002	0.667978	0.280923	1.71313
1.13621	0.889079	0.349055	1.54585
1.30909	0.652928	0.302634	1.27893
1.01963	0.874012	0.359568	1.51878
1.10174	0.656087	0.190118	1.13637
0.761665	0.644688	0.294779	1.55321
0.98915	0.809595	0.331916	1.9011
0.849334	1.14747	0.363757	1.15839
1.01828	0.956726	0.270775	1.22442
0.716671	1.0171	0.323105	1.37893
1.04098	1.01609	0.235179	1.14186
0.949229	0.99906	0.254577	0.936133
1.09374	0.89772	0.322719	0.908955
1.1472	1.15058	0.222646	1.24463
0.965017	0.803033	0.418404	1.31437
1.14612	0.909622	0.315184	1.72427
1.16748	1.35644	0.368822	1.24453
1.1716	0.70265	0.218879	0.949546
1.32935	1.32819	0.342178	0.911839
1.22599	1.31183	0.265006	1.73231
1.13043	0.862628	0.279563	1.28457
1.33887	0.978807	0.212963	1.8834
0.866672	0.9684	0.342557	0.882604
1.0732	1.05161	0.343176	1.28675
0.800826	0.863639	0.310209	1.90854
1.13067	1.05063	0.268351	1.22644
0.953694	0.980548	0.239238	0.923409
0.984687	1.04342	0.416561	1.77639
1.19499	0.948405	0.2562	1.07963
1.41074	0.888677	0.318085	1.39478
1.18189	1.26067	0.244096	1.87418
1.20065	1.24369	0.275332	1.36736
1.115	1.24815	0.367814	1.31075
1.25438	1.07395	0.304457	1.75175
1.2761	0.748289	0.2543	1.41387
1.42413	1.23798	0.294613	1.22337
1.00979	1.01296	0.282053	1.08885
1.21615	1.19213	0.225668	1.42031
1.40407	1.24835	0.284814	1.13983
0.903019	0.966608	0.2684	1.77757
1.03221	1.04978	0.358607	1.3173
0.734146	1.18485	0.283965	1.36753
0.92894	1.01703	0.327833	1.55925
1.01781	0.93658	0.28121	1.66393
0.630476	0.751454	0.258293	1.44685
0.716739	0.706533	0.329823	1.309
1.35047	1.27431	0.25514	1.28663
0.943324	1.25016	0.20599	1.34318
0.700488	1.06251	0.281476	0.975878
1.16837	1.23853	0.302178	1.44755
0.721894	0.794702	0.417538	1.0543
0.99117	0.872644	0.312695	1.03346
0.69801	1.12289	0.257289	1.36758
0.707253	1.0013	0.206949	1.27998
0.891946	1.04065	0.477884	1.19592
0.812003	0.892302	0.343344	1.2873
0.621829	0.91122	0.198163	1.73387
0.83131	0.84791	0.294097	1.83443
0.892988	0.901122	0.337842	1.8907
1.36664	0.962571	0.336712	1.71861
1.23432	0.814098	0.291574	1.3917
0.884536	0.647539	0.344235	2.17855
0.788178	0.796608	0.19703	1.36004
0.852835	1.11128		1.73592
0.692509	1.01277		1.68985
0.848993	0.664038		1.85461
1.17521	0.834921		1.29415
0.79273	0.949979		1.80095
0.888795	0.864821		1.54942
1.0177	0.886487		1.57111
1.13148	1.19758
1.15473	0.88037
0.99123	0.987371
1.19139	1.09581
0.844947	0.899566
1.06884
0.908116
0.603675
0.736661
1.33947
1.16073
1.15472

## Sheet: Replicate 3
1	0.701014	0.195667	1.36472	0.0677877	0.821386	0.29159
mock	RNAPIi	RNAPIIi	RNAPIIIi	RNAPI+IIi	RNAPI+IIIi	RNAPII+IIIi
0.786427	1.09992	0.195778	1.01452	0.11362	0.961688	0.29925
1.00999	0.750635	0.178902	1.24758	0.108795	0.977551	0.261064
0.951027	0.81089	0.184762	1.56704	0.038149	0.693924	0.245841
0.999973	0.659013	0.101271	1.5195	0.0748651	0.92935	0.266817
0.977972	0.839411	0.130366	1.37956	0.0645898	0.993115	0.359781
1.05486	0.656937	0.205873	1.08286	0.031445	0.82172	0.251179
1.10274	0.882255	0.299449	1.56675	0.0430654	0.777563	0.318291
1.00151	0.936083	0.248764	1.17104	0.0459733	0.705487	0.221317
0.931389	0.759943	0.235723	1.0651	0.0692935	0.899782	0.249244
1.15859	0.620531	0.235341	1.2738	0.0395097	0.799221	0.316313
1.04266	0.99629	0.30924	1.28995	0.0363158	0.833852	0.332659
1.33223	0.715822	0.241933	1.49353	0.0573328	0.903999	0.356973
0.802528	0.622291	0.24405	1.45795	0.0440079	1.24463	0.332565
1.35017	0.712741	0.283188	1.31447	0.0700844	0.754923	0.187728
1.10068	0.535833	0.186998	0.5714	0.0534213	0.713419	0.348947
1.04462	1.00774	0.210773	1.07574	0.0521856	0.661502	0.243947
0.998556	0.80201	0.205206	0.935803	0.0968137	0.701209	0.168723
0.959125	0.803843	0.168535	1.05291	0.126464	0.672384	0.184975
1.02895	0.771618	0.298295	1.16849	0.0466092	0.618915	0.235504
0.969611	0.605626	0.244835	1.1421	0.0270346	0.9418	0.305927
1.00799	0.842542	0.17308	1.24765	0.0659229	0.834606	0.341504
0.920571	0.857631	0.226807	1.31818	0.035859	0.734185	0.23049
1.01804	0.802965	0.236836	1.20761	0.0491756	0.854915	0.301477
0.727726	0.581783	0.249543	1.35012	0.0981793	0.522371	0.306468
1.11856	0.749837	0.154826	1.14011	0.0924959	1.34576	0.30882
1.08751	0.526033	0.284975	1.24419	0.0649636	0.882765	0.348548
1.25805	0.89278	0.239627	0.699347	0.0937184	0.840221	0.295376
1.04967	0.781517	0.220227	1.36779	0.0442627	0.831893	0.322419
0.699517	0.719603	0.157593	1.10147	0.0604017	1.05758	0.252355
1.03043	0.672394	0.296958	1.41947	0.0752317	0.91483	0.339946
1.05574	0.661061	0.207153	1.16905	0.0911724	0.964045	0.457901
0.97665	0.559824	0.258233	1.38308	0.0684604	0.7986	0.330397
1.37825	0.726672	0.149062	1.58055	0.0807685	0.949179	0.288902
0.692204	0.675485	0.192619	1.50228	0.0632531	0.929923	0.311717
0.902714	0.705584	0.163621	1.32125	0.218017	0.953688	0.346347
0.673752	0.6961	0.19578	1.20706	0.0694221	0.95979	0.206902
0.838893	0.742188	0.189518	1.38261	0.0713105	1.04163	0.309393
0.938602	0.753893	0.21392	0.991132	0.0684244	0.815546	0.260264
0.918492	0.76015	0.280155	1.20871	0.0687405	0.777217	0.39475
0.903061	0.825002	0.178846	1.18072	0.0661152	0.800047	0.2919
0.770153	0.877905	0.250121	1.55539	0.0561404	0.822469	0.313559
0.964282	0.82776	0.136406	1.42619	0.0887045	0.739728	0.302282
0.766352	0.804832	0.123851	1.41569	0.0770649	0.90888	0.254818
0.941292	0.601041	0.160219	1.31474	0.0902516	0.855331	0.168105
1.168	0.809202	0.176594	1.29013	0.0691047	0.795574	0.46425
1.18199	0.838623	0.151359	1.37934	0.0490433	0.670288	0.294803
0.867242	0.536491	0.194311	1.46086	0.0592694	0.959804	0.262248
0.663644	0.568823	0.230182	1.11527	0.080254	0.8442	0.242065
0.817796	0.700971	0.181765	1.74594	0.0850082	1.07862	0.318324
1.13442	0.933686	0.219691	1.13759	0.0567919	0.938034	0.286192
0.979708	0.807678	0.17318	1.32552	0.079106	1.0287	0.320844
0.879013	0.494453	0.0622565	1.40073	0.0590422	0.612585	0.201758
0.897738	0.624273	0.17899	1.12611	0.0733132	0.870862	0.251834
1.08797	0.658034	0.13261	0.976726	0.0417925	1.09373	0.319299
0.998834	0.713431	0.110324	1.36828	0.0931594	1.17003	0.310729
0.885968	0.614664	0.207616	1.10567	0.0536208	0.735321	0.239497
0.864809	0.679399	0.151498	1.94204	0.0277691	1.12981	0.362247
1.08649	0.920636	0.159362	1.56572	0.0317708	1.16335	0.25796
0.867233	0.893444	0.159353	0.839494	0.0847786	0.982005	0.326182
0.9508	1.09888	0.132504	1.06816	0.0535018	0.993532	0.284752
0.92103	0.601367	0.177317	1.4385	0.0161558	0.735242	0.24546
1.21073	0.686098	0.1952	1.23253	0.0385721	1.16776	0.450707
1.03837	0.624316	0.142251	1.28328	0.0412251	1.12115	0.12667
1.1458	0.729282	0.178478	1.97154	0.0423057	0.906471	0.282206
0.928507	0.554913	0.238897	1.76382	0.0572679	0.59746	0.267472
0.784189	0.702536	0.11885	1.80358	0.0127708	0.718366	0.228893
1.11362	0.574468	0.238532	1.4079	0.0832315	0.898347	0.320719
0.894599	0.736664	0.238554	1.40231	0.090034	0.784478	0.269273
0.92823	0.599346	0.224904	0.924674	0.0558519	0.946234	0.358515
0.890416	0.95142	0.139068	1.07384	0.0303151	0.791032	0.346693
0.962209	0.817718	0.2747	1.2358	0.0440175	1.25537
1.03722	0.789106	0.0899487	1.67151	0.080189	0.702403
0.912125	0.907496	0.153264	1.69697	0.0750334	0.0472727
1.06497	0.657037	0.191627	2.28787	0.112514	0.694851
0.972358	0.891099	0.161817	1.19713	0.0698152	0.736242
0.888301	0.630435	0.115816	1.21745	0.0768256	0.651505
1.03749	0.596544	0.18686	1.52157	0.0756392	0.511085
0.998825	0.746852	0.250948	1.39892	0.0406216	0.71576
1.17504	0.547687	0.209474	1.29454	0.125894	0.705352
1.09751	0.60664	0.144687	1.48312	0.0322757	0.804768
1.48477	0.42606	0.206951	1.51786	0.125219	0.7419
1.14057	0.652769		1.65283	0.0392681	0.565025
1.09106	0.637629		1.41659	0.106138	0.745756
0.929796	0.6624		1.69361	0.0390157	0.988491
0.731081	0.654965		1.39943	0.0896361	0.713597
1.1087	0.75099		1.22304	0.0874291	0.789685
1.08105	0.583899		1.34001	0.00609451	0.650937
0.994953	0.532912		2.50581	0.0544106	0.750068
0.852896	0.449963		1.64698	0.0522481	0.73788
0.994942	0.592242		1.56884	0.0611638	0.899292
0.946327	0.742562		1.15338	0.085864	0.565294
1.16978	0.648583		1.83458	0.0636089	0.800944
0.921706	0.719872		1.50683	0.0776887	0.632802
1.03062	0.522541		0.995467	0.0610244	0.762985
0.876883	0.823756		1.51555	0.0646306	0.650877
0.919242	0.56313		1.20209	0.0720715	0.613664
1.02798	0.603678		1.4263	0.0698128	0.638264
1.26172	0.562759		1.70074	0.0847293	0.666862
1.46342	0.723652		0.998651	0.0820054	0.666166
1.10766	0.67567		1.77408	0.0910906	0.572652
1.3647	0.671618		1.36791	0.0986577	0.508023
0.979182	0.580245		2.40789	0.0599534
1.0695	0.649035		1.42835	0.048696
0.889012	0.457969		1.33652	0.0210687
0.987127	0.388665		1.47846	0.091384
	0.651381		1.2185	0.0528431
	0.597692		1.07885	0.0330894
	0.541082		1.57092	0.0495951
	0.561168		1.20669	0.120868
	0.515792		1.31792	0.0540175
	0.590103		1.34532	0.113139
			1.19154	0.0517372
			1.15091	0.105191
			2.37647	0.0959723
			1.89405	0.10776
			1.04051	0.0807336
			1.53069	0.0499617
			1.20828	0.055079
			1.13767	0.0399052
			1.42481	0.0438672
			1.36383	0.0681515
			1.06846	0.0562967
				0.0986721
				0.0441918
				0.0798044
				0.0758135
				0.100117
				0.0996338
				0.0397501
