# Supplementary material for: PAF1C restores transcription after DNA damage independently of promoting histone mark deposition
Source: EMBO Rep. 2026 Apr 8;27(10):2731–48. doi: 10.1038/s44319-026-00761-0 (PMC13219636; doi:10.1038/s44319-026-00761-0)
Supplement: Supplementary file 9 — Figure EV2 Source Data [file 44319_2026_761_MOESM9_ESM.zip]

Archive with 2 entries (1 files):
- Figure EV2/
- Figure EV2/WB ELOF1-ultraID validation.tif
